# Supplementary material for: (E)-3-(9-Hexyl-9H-carbazol-3-yl)acrylic acid
Source: Acta Crystallogr Sect E Struct Rep Online. 2014 Jul 31;70(Pt 8):o884. doi: 10.1107/S1600536814016237 (PMC4158515; doi:10.1107/S1600536814016237)
Supplement: Supplementary file 2 [file e-70-0o884-Isup2.hkl]

# 
# h,k,l, Fc-squared, Fo-squared, sigma(Fo-squared) and status flag 
# 
data_I
_shelx_title '    1 in P2(1)/n' 
_shelx_refln_list_code          4 
_shelx_F_calc_maximum      161.06 
_exptl_crystal_F_000       688.00 
_reflns_d_resolution_high  0.8410 
 
loop_ 
 _symmetry_equiv_pos_as_xyz 
 'x, y, z' 
 '-x+1/2, y+1/2, -z+1/2' 
 '-x, -y, -z' 
 'x-1/2, -y-1/2, z-1/2' 
 
_cell_length_a    10.5936 
_cell_length_b     5.1086 
_cell_length_c    33.1516 
_cell_angle_alpha  90.000 
_cell_angle_beta   94.922 
_cell_angle_gamma  90.000 
 
_shelx_F_squared_multiplier     1.000 
 
loop_ 
 _refln_index_h 
 _refln_index_k 
 _refln_index_l 
 _refln_F_squared_calc 
 _refln_F_squared_meas 
 _refln_F_squared_sigma 
 _refln_observed_status 
   2   0   0      565.76      269.87      7.81 o 
   4   0   0     2381.05     2452.31    106.34 o 
   6   0   0      381.47      493.53      8.95 o 
   8   0   0      175.68      174.75      4.60 o 
  10   0   0        1.27        6.10      1.56 o 
   1   1   0     3214.49     3391.05     35.73 o 
   2   1   0     3424.49     3262.16     36.16 o 
   3   1   0      888.58      771.76      8.80 o 
   4   1   0     1197.32     1184.63     13.21 o 
   5   1   0       28.44       22.51      1.32 o 
   6   1   0       63.61       77.63      1.82 o 
   7   1   0      117.10      137.10      2.69 o 
   8   1   0       25.00       27.52      1.44 o 
   9   1   0      131.54      152.34      3.61 o 
  10   1   0       52.00       43.46      3.12 o 
  11   1   0        2.18        1.28      1.68 o 
  12   1   0        7.85       10.46      2.20 o 
   0   2   0      740.55      676.64     20.01 o 
   1   2   0      138.92      151.73      2.58 o 
   2   2   0      539.35      594.73      7.31 o 
   3   2   0     1059.51     1082.31     12.48 o 
   4   2   0        1.86        9.30      0.81 o 
   5   2   0      363.61      369.59      5.17 o 
   6   2   0       66.31       77.03      1.96 o 
   7   2   0      297.63      266.30      4.84 o 
   8   2   0       21.25       21.66      2.36 o 
   9   2   0       32.80       35.11      3.11 o 
  10   2   0        5.28        3.51      1.85 o 
  11   2   0        0.45        2.86      1.79 o 
   1   3   0      200.82      201.83      3.95 o 
   2   3   0       51.60       61.19      1.96 o 
   3   3   0       89.25       90.07      2.28 o 
   4   3   0      531.50      490.69      6.80 o 
   5   3   0       62.65       63.06      3.10 o 
   6   3   0        6.42       13.09      2.51 o 
   7   3   0        0.41       -0.59      1.45 o 
   8   3   0       27.88       29.31      2.99 o 
   9   3   0        4.22        4.08      1.96 o 
  10   3   0        8.42        7.46      2.28 o 
   0   4   0       32.09       13.81     10.98 o 
   1   4   0       92.36       93.39      4.74 o 
   2   4   0        6.21        5.95      1.12 o 
   3   4   0       47.23       44.65      3.49 o 
   4   4   0       29.68       27.43      3.01 o 
   5   4   0      211.75      191.69      6.29 o 
   6   4   0        6.74        3.80      2.32 o 
   7   4   0        0.01        1.10      2.24 o 
   8   4   0        0.05        0.08      1.85 o 
   9   4   0       19.94       26.41      3.44 o 
   1   5   0        1.92        0.53      1.52 o 
   2   5   0       15.64       22.86      2.95 o 
   3   5   0       32.76       41.78      3.70 o 
   4   5   0       68.97       57.37      7.25 o 
   5   5   0       15.61       15.62      2.83 o 
   6   5   0        0.20       -0.83      1.86 o 
   7   5   0        1.09        4.31      2.84 o 
 -11   0   1       69.52       50.46     19.64 o 
  -9   0   1       53.61       58.97      4.03 o 
  -7   0   1        0.30        2.79      1.24 o 
  -5   0   1      325.84      176.42      6.59 o 
  -3   0   1      651.05      570.74     16.59 o 
  -1   0   1     6017.58     5429.37    158.61 o 
   1   0   1     1146.30      954.71     14.51 o 
   3   0   1     4715.92     4707.28     69.85 o 
   5   0   1        6.62       10.04      1.03 o 
   7   0   1        0.03        0.99      0.82 o 
   9   0   1      107.19       77.46      3.20 o 
  11   0   1       27.04       37.36      5.86 o 
 -12   1   1        0.00        1.85      1.85 o 
 -11   1   1       25.65       24.84      2.63 o 
 -10   1   1        0.94        1.92      1.62 o 
  -9   1   1      836.48      835.69     10.64 o 
  -8   1   1       60.31       78.42      2.42 o 
  -7   1   1      161.05      172.33      3.08 o 
  -6   1   1        3.53        2.33      0.58 o 
  -5   1   1      423.68      494.43      6.19 o 
  -4   1   1      811.48      843.02      9.69 o 
  -3   1   1      781.94      835.90      9.45 o 
  -2   1   1     4623.35     4855.45     50.98 o 
  -1   1   1     1177.35     1027.06     11.26 o 
   0   1   1      311.21      361.42      6.15 o 
   1   1   1        7.17        8.74      0.65 o 
   2   1   1       80.30       90.18      1.55 o 
   3   1   1     1440.38     1357.41     16.26 o 
   4   1   1      181.49      204.61      2.98 o 
   5   1   1      777.98      828.57      9.74 o 
   6   1   1      232.35      229.49      3.57 o 
   7   1   1      249.87      253.23      4.01 o 
   8   1   1       37.94       24.44      1.41 o 
   9   1   1      152.33      155.58      3.59 o 
  10   1   1        5.31        7.78      1.94 o 
  11   1   1        3.57        2.51      1.67 o 
  12   1   1       12.13       15.84      2.39 o 
 -11   2   1        1.07       -2.11      1.54 o 
 -10   2   1       18.77       17.19      2.43 o 
  -9   2   1       40.22       44.02      3.33 o 
  -8   2   1        1.70        2.33      1.54 o 
  -7   2   1      189.38      164.42      3.55 o 
  -6   2   1        2.15        2.70      0.69 o 
  -5   2   1     1113.30     1116.72     14.22 o 
  -4   2   1      121.08      144.78      2.62 o 
  -3   2   1       54.56       32.56      1.24 o 
  -2   2   1      630.91      678.08      8.20 o 
  -1   2   1      144.34      100.07      2.06 o 
   0   2   1       25.06       16.52      3.66 o 
   1   2   1      164.82      199.56      3.42 o 
   2   2   1        0.01       -0.52      0.47 o 
   3   2   1     2178.08     2373.49     25.86 o 
   4   2   1       64.33       77.80      1.80 o 
   5   2   1       66.01       88.22      2.16 o 
   6   2   1       25.55       33.99      1.43 o 
   7   2   1      129.96      139.75      4.09 o 
   8   2   1       34.34       31.24      2.75 o 
   9   2   1       55.09       66.46      3.79 o 
  10   2   1       30.66       32.86      3.03 o 
  11   2   1        3.36        1.92      1.80 o 
 -10   3   1        0.50       -0.83      1.74 o 
  -9   3   1        0.35       -2.19      1.47 o 
  -8   3   1        0.72        0.64      2.38 o 
  -7   3   1        1.23        1.40      1.59 o 
  -6   3   1      135.15      120.50      5.76 o 
  -5   3   1        0.17        1.06      0.89 o 
  -4   3   1        6.63        3.84      0.86 o 
  -3   3   1       31.49       28.96      1.50 o 
  -2   3   1       88.70       75.70      2.12 o 
  -1   3   1       18.68       21.03      1.31 o 
   0   3   1        2.61       -0.38      0.55 o 
   1   3   1      184.23      173.15      3.59 o 
   2   3   1        1.74        0.22      0.72 o 
   3   3   1       55.17       49.40      3.09 o 
   4   3   1       45.91       57.43      1.93 o 
   5   3   1       30.19       27.12      1.98 o 
   6   3   1      116.18      111.81      8.78 o 
   7   3   1        5.64        5.18      1.85 o 
   8   3   1       42.58       36.40      3.19 o 
   9   3   1        0.06        0.31      1.71 o 
  10   3   1        1.86        1.92      1.89 o 
  -9   4   1       21.32       37.87      3.83 o 
  -8   4   1        2.38        2.00      2.46 o 
  -7   4   1        0.12       -2.53      1.87 o 
  -6   4   1       19.89       25.74      4.74 o 
  -5   4   1       10.42       15.79      2.39 o 
  -4   4   1        1.28        1.38      1.72 o 
  -3   4   1       14.85       12.54      1.71 o 
  -2   4   1       57.28       64.49      2.44 o 
  -1   4   1      224.01      238.43      4.46 o 
   0   4   1        2.25        1.51      1.44 o 
   1   4   1        5.91        2.64      0.92 o 
   2   4   1        0.52       -0.40      0.89 o 
   3   4   1       36.27       38.81      2.65 o 
   4   4   1       31.39       26.54      2.81 o 
   5   4   1        4.00        3.75      1.96 o 
   6   4   1       13.68       10.71      2.26 o 
   7   4   1       36.46       38.49      3.48 o 
   8   4   1        0.08        1.53      1.96 o 
   9   4   1        0.02        2.27      2.14 o 
  -7   5   1        2.80        6.59      3.28 o 
  -6   5   1        3.63        1.93      2.74 o 
  -5   5   1       14.71       12.09      3.25 o 
  -4   5   1       74.97       72.81      4.83 o 
  -3   5   1        5.05        5.33      2.08 o 
  -2   5   1       14.53       14.34      2.75 o 
  -1   5   1       11.63       13.66      2.37 o 
   0   5   1       32.02       44.52     10.00 o 
   1   5   1        8.03        4.04      2.67 o 
   2   5   1       10.37        6.02      2.06 o 
   3   5   1       71.63       83.61      6.94 o 
   4   5   1       33.06       36.78      3.66 o 
   5   5   1        1.28        1.71      2.50 o 
   6   5   1        9.30        6.88      2.35 o 
   7   5   1       10.27       12.96      2.72 o 
 -10   0   2       92.89       79.30      5.12 o 
  -8   0   2      103.70       88.82      6.10 o 
  -6   0   2      219.70      256.21     10.00 o 
  -4   0   2      159.62      101.02      4.15 o 
  -2   0   2     6496.29     6670.03    172.03 o 
   0   0   2     3219.89       -0.36      0.24 o 
   2   0   2     9286.49     9356.06    138.10 o 
   4   0   2      895.59      972.29     15.49 o 
   6   0   2      370.25      303.05      8.80 o 
   8   0   2       95.89       94.07      3.20 o 
  10   0   2      111.79      110.03      4.09 o 
 -12   1   2       17.83       20.51      2.61 o 
 -11   1   2       25.24       37.06      3.02 o 
 -10   1   2       32.33       30.15      2.77 o 
  -9   1   2      238.98      218.99      5.19 o 
  -8   1   2      175.15      160.54      3.18 o 
  -7   1   2        1.14        4.19      0.72 o 
  -6   1   2       45.77       67.75      1.76 o 
  -5   1   2      180.75      178.83      2.81 o 
  -4   1   2       98.99      122.26      2.06 o 
  -3   1   2       16.75       17.59      0.75 o 
  -2   1   2      515.98      602.82      6.90 o 
  -1   1   2     1013.64     1081.81     12.95 o 
   0   1   2     4434.91     4189.18     48.17 o 
   1   1   2     4657.69     4824.57     55.66 o 
   2   1   2     2062.75     1727.53     55.13 o 
   3   1   2        4.59        6.63      0.58 o 
   4   1   2      467.81      433.04      5.44 o 
   5   1   2      347.14      431.08      5.60 o 
   6   1   2       15.63       16.43      1.03 o 
   7   1   2      257.60      249.13      4.00 o 
   8   1   2       10.09       13.75      1.25 o 
   9   1   2      208.62      211.72      5.41 o 
  10   1   2      146.94      142.65      4.88 o 
  11   1   2        4.01        3.83      1.68 o 
  12   1   2        1.14        3.47      1.75 o 
 -11   2   2        9.56        7.71      2.20 o 
 -10   2   2        1.00       -0.81      1.57 o 
  -9   2   2       42.98       41.04      3.20 o 
  -8   2   2       14.19       19.08      2.30 o 
  -7   2   2       72.93       75.75      2.85 o 
  -6   2   2       57.57       43.21      1.51 o 
  -5   2   2        4.92       11.10      1.13 o 
  -4   2   2      869.57      855.71     10.17 o 
  -3   2   2        0.63        3.18      0.69 o 
  -2   2   2      403.66      410.95      5.40 o 
  -1   2   2      180.80      163.47      3.00 o 
   0   2   2       39.32       69.08      1.85 o 
   1   2   2       13.82       10.91      0.88 o 
   2   2   2        1.09       -0.72      0.48 o 
   3   2   2      152.79      138.94      2.49 o 
   4   2   2       65.20       71.58      1.70 o 
   5   2   2      221.26      232.07      3.71 o 
   6   2   2       10.13        6.93      1.00 o 
   7   2   2      642.86      637.65      9.32 o 
   8   2   2       19.18       24.07      2.01 o 
   9   2   2       72.12       62.77      3.97 o 
  10   2   2        1.13        1.87      1.66 o 
  11   2   2       13.44       16.82      3.16 o 
 -10   3   2        7.96        7.36      3.38 o 
  -9   3   2        4.53        7.58      2.09 o 
  -8   3   2       12.81       14.98      3.08 o 
  -7   3   2       18.72       21.18      3.26 o 
  -6   3   2       16.88       22.55      2.53 o 
  -5   3   2       60.93       49.80      2.42 o 
  -4   3   2       42.51       43.91      1.68 o 
  -3   3   2      330.32      296.74      4.67 o 
  -2   3   2       75.49       62.03      1.97 o 
  -1   3   2        0.34        1.92      0.73 o 
   0   3   2        0.37        0.12      0.58 o 
   1   3   2        1.23       -0.08      0.66 o 
   2   3   2      422.32      411.48      6.10 o 
   3   3   2      295.76      282.94      5.13 o 
   4   3   2       56.41       49.72      2.29 o 
   5   3   2       93.73      101.25      2.88 o 
   6   3   2       37.67       42.69      3.14 o 
   7   3   2      168.28      165.58      5.54 o 
   8   3   2        5.87       10.04      2.41 o 
   9   3   2        2.87        5.39      2.10 o 
  10   3   2        2.39        4.54      2.04 o 
  -9   4   2        1.35        4.06      2.21 o 
  -8   4   2        2.21        0.54      1.76 o 
  -7   4   2        5.23       10.03      2.93 o 
  -6   4   2       34.92       32.03      3.52 o 
  -5   4   2        0.97       -1.48      1.58 o 
  -4   4   2        7.14        8.32      4.49 o 
  -3   4   2      158.85      155.76      6.75 o 
  -2   4   2       24.65       25.55      1.89 o 
  -1   4   2        5.58        4.95      1.13 o 
   0   4   2       13.41        7.56      1.45 o 
   1   4   2        3.53        6.19      1.11 o 
   2   4   2       13.26       13.34      1.54 o 
   3   4   2        0.69        0.88      1.06 o 
   4   4   2       59.60       60.80      7.37 o 
   5   4   2       15.21       20.94      3.33 o 
   6   4   2        0.83        4.04      3.17 o 
   7   4   2        0.02        0.71      2.08 o 
   8   4   2       32.25       26.23      3.07 o 
   9   4   2       26.75       30.42      3.83 o 
  -7   5   2        3.59        2.75      2.30 o 
  -6   5   2        0.88        1.09      2.04 o 
  -5   5   2        7.10        1.14      2.20 o 
  -4   5   2       11.02       12.15      2.61 o 
  -3   5   2        8.88        4.70      3.15 o 
  -2   5   2       32.34       30.94      3.24 o 
  -1   5   2        0.08       -0.78      1.35 o 
   0   5   2       18.08       10.46      3.21 o 
   1   5   2       39.89       57.95      4.08 o 
   2   5   2        3.69       -0.56      1.80 o 
   3   5   2        0.00        0.13      1.91 o 
   4   5   2        6.66        6.57      2.41 o 
   5   5   2       64.11       54.35      7.69 o 
   6   5   2        1.44        2.81      2.76 o 
   7   5   2        0.09       -0.35      1.96 o 
  -1   6   2        6.49        6.59      4.64 o 
 -11   0   3      149.03      120.05      9.03 o 
  -9   0   3       13.74       14.99      1.66 o 
  -7   0   3      217.92      225.12      6.25 o 
  -5   0   3      424.31      389.23     20.29 o 
  -3   0   3      786.61      702.47     11.17 o 
  -1   0   3     3186.57     3009.39     44.45 o 
   1   0   3    12992.75    12333.54    183.03 o 
   3   0   3       19.80       15.54      0.93 o 
   5   0   3      909.37      947.39     15.44 o 
   7   0   3      280.35      295.32      8.36 o 
   9   0   3       33.93       47.07      3.39 o 
  11   0   3        9.75        4.03      1.90 o 
 -12   1   3        0.17        3.47      2.50 o 
 -11   1   3       10.80        5.13      3.57 o 
 -10   1   3        0.58        1.47      1.50 o 
  -9   1   3       87.75       84.33      4.30 o 
  -8   1   3       91.98       87.60      2.93 o 
  -7   1   3      224.34      209.02      3.45 o 
  -6   1   3     1033.80     1059.74     12.26 o 
  -5   1   3      374.12      434.44      6.66 o 
  -4   1   3      165.03      182.13      2.68 o 
  -3   1   3        1.00        2.95      0.41 o 
  -2   1   3     7389.21     6984.16     73.04 o 
  -1   1   3      745.57      549.17      6.26 o 
   0   1   3      915.23      829.96      9.19 o 
   1   1   3      865.92      811.02      9.92 o 
   2   1   3       20.23       32.04      0.87 o 
   3   1   3        6.92        1.17      0.33 o 
   4   1   3     1835.24     1972.63     26.52 o 
   5   1   3        6.23        7.46      1.30 o 
   6   1   3        1.20        2.91      0.65 o 
   7   1   3      150.54      153.14      5.18 o 
   8   1   3       11.79       16.64      2.36 o 
   9   1   3        9.36        8.18      2.28 o 
  10   1   3       17.41        9.77      1.41 o 
  11   1   3        7.65       10.51      2.05 o 
  12   1   3       38.18       38.42      3.80 o 
 -11   2   3        1.24        6.79      2.10 o 
 -10   2   3       10.23       10.31      2.20 o 
  -9   2   3        1.75       -1.18      1.36 o 
  -8   2   3      101.32      117.97      4.51 o 
  -7   2   3       26.74       25.50      2.08 o 
  -6   2   3       19.32       20.84      1.31 o 
  -5   2   3      252.50      229.68      3.60 o 
  -4   2   3        0.66        0.82      0.71 o 
  -3   2   3       99.53       98.21      2.02 o 
  -2   2   3     1073.51     1188.59     13.51 o 
  -1   2   3      738.20      765.60      9.08 o 
   0   2   3      500.38      523.05      6.54 o 
   1   2   3      593.11      708.02      8.47 o 
   2   2   3      365.80      319.50      4.81 o 
   3   2   3      502.86      453.34      6.41 o 
   4   2   3        1.60        5.06      0.66 o 
   5   2   3      734.88      757.48      9.28 o 
   6   2   3       36.00       40.27      1.88 o 
   7   2   3      972.63      976.19     13.26 o 
   8   2   3        9.32        8.80      1.58 o 
   9   2   3        0.13        0.85      1.58 o 
  10   2   3       14.24        9.83      2.05 o 
  11   2   3        2.57        1.48      2.07 o 
 -10   3   3        1.29        0.59      1.84 o 
  -9   3   3       15.59       11.68      2.29 o 
  -8   3   3       14.21       17.43      2.51 o 
  -7   3   3        0.04        1.59      1.90 o 
  -6   3   3        9.46       14.49      2.14 o 
  -5   3   3      420.82      445.60      8.21 o 
  -4   3   3        4.82        5.21      0.94 o 
  -3   3   3        0.27        3.54      0.82 o 
  -2   3   3      376.90      379.83      5.53 o 
  -1   3   3      378.93      348.39      5.68 o 
   0   3   3      745.10      747.13     10.34 o 
   1   3   3      781.14      770.61     14.90 o 
   2   3   3      120.15      125.11      2.96 o 
   3   3   3      181.76      184.46      6.42 o 
   4   3   3      285.46      293.53      5.99 o 
   5   3   3       58.54       54.17      4.58 o 
   6   3   3      109.11       96.02      3.39 o 
   7   3   3       15.74       22.60      2.54 o 
   8   3   3        0.06       -0.83      1.57 o 
   9   3   3       28.33       21.59      3.65 o 
  10   3   3       12.26       15.61      2.63 o 
  -9   4   3        0.06       -0.37      2.04 o 
  -8   4   3        0.02       -1.22      2.24 o 
  -7   4   3        5.25        0.62      4.27 o 
  -6   4   3      146.66      125.77      5.30 o 
  -5   4   3       42.99       43.20      3.57 o 
  -4   4   3      339.53      344.90      9.98 o 
  -3   4   3        1.27        1.76      1.83 o 
  -2   4   3        3.25        2.79      1.07 o 
  -1   4   3       73.00       74.51      3.13 o 
   0   4   3        0.01        1.04      0.87 o 
   1   4   3       82.76       90.24      3.24 o 
   2   4   3       32.29       34.08      2.89 o 
   3   4   3        5.77        8.39      1.37 o 
   4   4   3        1.40        4.13      1.58 o 
   5   4   3       61.41       62.79      4.18 o 
   6   4   3       15.86       14.11      2.47 o 
   7   4   3        3.23        0.63      1.78 o 
   8   4   3        6.42        6.70      3.48 o 
   9   4   3       17.33       17.00      3.76 o 
  -7   5   3        5.31        8.30      4.64 o 
  -6   5   3        2.68        4.24      2.39 o 
  -5   5   3        4.66        7.14      2.43 o 
  -4   5   3        2.15        0.76      1.94 o 
  -3   5   3        4.94        4.98      2.14 o 
  -2   5   3        8.01        2.75      2.92 o 
  -1   5   3      139.53      151.98      5.71 o 
   0   5   3       20.52       14.41      2.39 o 
   1   5   3        0.16        0.57      1.36 o 
   2   5   3        2.22        1.31      1.89 o 
   3   5   3       32.84       34.05      3.39 o 
   4   5   3       64.13       67.49      5.66 o 
   5   5   3       10.08       10.08      2.48 o 
   6   5   3        3.37        3.21      2.14 o 
  -1   6   3        1.09        0.98      3.90 o 
 -10   0   4       60.13       90.17      3.69 o 
  -8   0   4        5.88        9.39      1.37 o 
  -6   0   4      349.46      399.46      7.54 o 
  -4   0   4      859.01      879.16     14.08 o 
  -2   0   4     3119.72     3506.93     52.06 o 
   0   0   4     2443.04     2962.35     53.13 o 
   2   0   4     8739.84     8417.09    124.25 o 
   4   0   4      849.42      737.75     12.06 o 
   6   0   4       52.59       46.60      2.36 o 
   8   0   4        1.21        0.73      0.97 o 
  10   0   4      188.96      189.96      6.47 o 
  12   0   4        3.66        3.29      2.07 o 
 -12   1   4        5.44        4.84      4.76 o 
 -11   1   4        0.59       -0.40      1.52 o 
 -10   1   4       98.00      107.03      3.69 o 
  -9   1   4        9.42        8.51      2.07 o 
  -8   1   4      127.91      151.97      3.00 o 
  -7   1   4       40.30       28.20      1.29 o 
  -6   1   4       29.61       28.10      1.19 o 
  -5   1   4       47.29       58.63      1.76 o 
  -4   1   4       41.98       50.55      1.26 o 
  -3   1   4     1792.34     1839.20     19.83 o 
  -2   1   4    22829.62    21707.19    227.12 o 
  -1   1   4     4232.30     4234.35     44.47 o 
   0   1   4      328.64      382.92      4.57 o 
   1   1   4     1615.13     1540.87     16.61 o 
   2   1   4        2.36        5.65      0.58 o 
   3   1   4      146.13      124.81      2.03 o 
   4   1   4      224.36      282.39      5.65 o 
   5   1   4       26.74       23.33      1.18 o 
   6   1   4      149.65      166.83      3.25 o 
   7   1   4       48.70       64.23      2.04 o 
   8   1   4        3.56        2.28      0.76 o 
   9   1   4        0.27        0.14      0.82 o 
  10   1   4       92.78       97.40      5.40 o 
  11   1   4        3.39        5.64      2.47 o 
  12   1   4        7.46       11.11      3.05 o 
 -11   2   4       14.62       14.05      2.44 o 
 -10   2   4        0.21        0.20      1.61 o 
  -9   2   4        0.92        0.33      1.45 o 
  -8   2   4        0.03        1.12      1.12 o 
  -7   2   4      140.68      141.39      5.66 o 
  -6   2   4       66.15       90.01      2.88 o 
  -5   2   4        2.35       -0.12      0.51 o 
  -4   2   4      489.65      459.70      5.98 o 
  -3   2   4      214.23      243.01      3.60 o 
  -2   2   4     2774.33     2755.37     32.54 o 
  -1   2   4     1433.24     1389.33     16.96 o 
   0   2   4       20.29       34.36      1.25 o 
   1   2   4       13.37       20.25      1.09 o 
   2   2   4      266.76      214.45      3.62 o 
   3   2   4       87.48       90.54      3.27 o 
   4   2   4       51.20       59.60      1.55 o 
   5   2   4      137.36      138.77      2.60 o 
   6   2   4       13.08       10.96      1.12 o 
   7   2   4       61.28       65.30      2.45 o 
   8   2   4       75.30       59.16      2.47 o 
   9   2   4        0.01       -2.04      1.36 o 
  10   2   4        1.10        2.48      1.71 o 
  11   2   4        4.29        6.39      2.12 o 
 -10   3   4        0.08        0.92      1.96 o 
  -9   3   4        0.42        1.09      1.78 o 
  -8   3   4        1.25        1.98      2.32 o 
  -7   3   4        3.48        5.55      1.82 o 
  -6   3   4       16.60       15.62      1.94 o 
  -5   3   4      281.99      270.21      5.81 o 
  -4   3   4       34.24       46.26      2.33 o 
  -3   3   4       38.62       49.09      2.35 o 
  -2   3   4       52.73       37.38      1.64 o 
  -1   3   4      200.14      202.33      5.18 o 
   0   3   4        0.11        0.02      0.66 o 
   1   3   4      240.48      252.38      5.62 o 
   2   3   4       45.85       36.65      1.76 o 
   3   3   4       18.27       19.57      2.25 o 
   4   3   4       10.89       10.06      1.80 o 
   5   3   4      123.67      137.69      3.46 o 
   6   3   4       68.13       62.39      2.64 o 
   7   3   4      110.28      102.25      4.40 o 
   8   3   4       58.20       62.67      4.00 o 
   9   3   4        1.39        2.58      1.87 o 
  10   3   4        6.60        8.24      2.26 o 
  -9   4   4        5.05        1.84      3.13 o 
  -8   4   4       10.85       16.85      3.45 o 
  -7   4   4       24.73       33.49      3.98 o 
  -6   4   4      120.25      115.18      5.06 o 
  -5   4   4      197.82      166.50      5.91 o 
  -4   4   4       18.24       20.65      2.79 o 
  -3   4   4       32.97       29.68      3.66 o 
  -2   4   4       54.85       59.90      2.57 o 
  -1   4   4       54.38       51.27      2.76 o 
   0   4   4      137.99      134.55      3.21 o 
   1   4   4       29.73       30.51      1.96 o 
   2   4   4      192.73      210.22      5.36 o 
   3   4   4      116.75      110.50      6.66 o 
   4   4   4      100.21      100.57      5.57 o 
   5   4   4        5.22        4.91      2.56 o 
   6   4   4        0.31       -1.35      1.59 o 
   7   4   4        0.35       -0.96      1.73 o 
   8   4   4       43.44       45.13      3.84 o 
   9   4   4        3.31        1.49      2.88 o 
  -7   5   4        1.51        0.89      2.22 o 
  -6   5   4        0.06       -0.54      2.10 o 
  -5   5   4        0.84        1.62      2.32 o 
  -4   5   4        1.25        0.12      1.96 o 
  -3   5   4        7.54        4.88      2.25 o 
  -2   5   4       10.24       10.10      2.67 o 
  -1   5   4       79.26       92.94     14.76 o 
   0   5   4        5.52        4.15      2.76 o 
   1   5   4       11.19       17.82      2.61 o 
   2   5   4       48.31       56.95      3.97 o 
   3   5   4       62.63       64.54      7.97 o 
   4   5   4       28.03       24.33      3.04 o 
   5   5   4       10.14        5.15      3.29 o 
   6   5   4       14.24       13.91      2.77 o 
  -1   6   4       23.56       39.04      7.08 o 
 -11   0   5      145.44      182.03     10.98 o 
  -9   0   5       34.39       28.56      2.17 o 
  -7   0   5      841.52      870.58     14.81 o 
  -5   0   5      523.49      573.55      9.80 o 
  -3   0   5       14.77       17.91      1.03 o 
  -1   0   5     3360.20     3396.19     52.53 o 
   1   0   5    25939.92    24150.06    357.19 o 
   3   0   5     1791.35     1551.93     23.80 o 
   5   0   5     2248.44     2551.24     39.10 o 
   7   0   5      380.37      437.21      8.53 o 
   9   0   5      257.84      274.35      6.69 o 
  11   0   5        0.62        0.93      1.70 o 
 -12   1   5        1.93        6.59      4.15 o 
 -11   1   5        0.66        0.14      1.45 o 
 -10   1   5       22.27       35.78      2.53 o 
  -9   1   5        1.75       -1.39      1.09 o 
  -8   1   5      108.35      114.10      3.38 o 
  -7   1   5       57.02       56.35      2.22 o 
  -6   1   5      531.46      569.32      7.76 o 
  -5   1   5        0.97       -0.16      0.34 o 
  -4   1   5     4447.76     4722.04     49.86 o 
  -3   1   5      437.74      465.74      6.01 o 
  -2   1   5     1340.46     1439.31     19.55 o 
  -1   1   5    10303.47    10372.91    221.00 o 
   0   1   5      384.83      430.08      5.07 o 
   1   1   5      863.13      663.38      7.54 o 
   2   1   5       75.83      109.02      2.19 o 
   3   1   5      463.85      558.34      6.65 o 
   4   1   5      623.69      618.00      7.45 o 
   5   1   5      159.95      141.79      2.51 o 
   6   1   5        2.81        4.25      0.83 o 
   7   1   5        0.02        0.40      0.61 o 
   8   1   5       13.15        9.01      1.16 o 
   9   1   5       61.65       68.50      2.57 o 
  10   1   5       25.10       32.73      2.07 o 
  11   1   5        2.48        1.60      1.71 o 
  12   1   5        8.67        4.19      2.32 o 
 -11   2   5        5.02        4.17      1.80 o 
 -10   2   5        1.90       -1.13      2.72 o 
  -9   2   5       14.69       12.06      3.76 o 
  -8   2   5      287.96      272.87      5.98 o 
  -7   2   5       71.99       74.41      3.18 o 
  -6   2   5       15.30       22.09      1.68 o 
  -5   2   5      157.63      150.08      2.68 o 
  -4   2   5      134.08      142.50      2.49 o 
  -3   2   5       49.89       23.27      1.49 o 
  -2   2   5      721.49      769.24      9.97 o 
  -1   2   5       84.69       52.41      1.94 o 
   0   2   5       21.88       13.11      0.87 o 
   1   2   5      140.48      132.77      3.60 o 
   2   2   5      570.37      573.46      7.12 o 
   3   2   5      541.28      560.22     11.59 o 
   4   2   5       75.82       85.81      2.74 o 
   5   2   5      339.52      345.92      6.41 o 
   6   2   5        0.04       -0.26      0.72 o 
   7   2   5      152.82      142.00      3.81 o 
   8   2   5      300.34      305.43      5.67 o 
   9   2   5        5.23        2.52      1.59 o 
  10   2   5        2.61        1.70      1.76 o 
  11   2   5        8.93       10.06      2.27 o 
 -10   3   5        9.40        3.66      1.97 o 
  -9   3   5        1.20       -0.98      1.55 o 
  -8   3   5       25.91       23.75      4.88 o 
  -7   3   5       30.93       30.49      3.05 o 
  -6   3   5       35.89       40.83      2.38 o 
  -5   3   5        4.85        8.32      1.41 o 
  -4   3   5        0.57       -0.03      0.94 o 
  -3   3   5        1.75        0.37      0.62 o 
  -2   3   5       88.20       92.47      2.88 o 
  -1   3   5       14.34       14.98      1.68 o 
   0   3   5       78.41       71.24      2.03 o 
   1   3   5      366.55      332.89      5.59 o 
   2   3   5      136.81      163.68      3.86 o 
   3   3   5      332.33      369.08      6.93 o 
   4   3   5       35.11       36.10      2.22 o 
   5   3   5        8.16        8.83      1.29 o 
   6   3   5        6.92        3.75      1.22 o 
   7   3   5        2.81        3.18      1.68 o 
   8   3   5        6.68        7.09      3.33 o 
   9   3   5        4.21        2.76      1.86 o 
  10   3   5        2.82        1.56      1.78 o 
  -9   4   5        2.57        0.54      2.01 o 
  -8   4   5        0.01       -0.05      2.68 o 
  -7   4   5        0.14        1.67      2.06 o 
  -6   4   5      148.21      156.26      5.94 o 
  -5   4   5        5.70        6.86      2.10 o 
  -4   4   5       25.71       30.75      2.45 o 
  -3   4   5        6.78       11.98      3.04 o 
  -2   4   5        5.76        4.21      1.92 o 
  -1   4   5       51.49       50.94      2.52 o 
   0   4   5        7.14        9.86      1.25 o 
   1   4   5       34.62       34.95      2.40 o 
   2   4   5        8.79        8.00      1.59 o 
   3   4   5        0.24       -1.02      1.01 o 
   4   4   5       70.32       78.19      3.10 o 
   5   4   5       23.13       25.04      2.80 o 
   6   4   5       35.58       28.35      2.94 o 
   7   4   5        0.82       -1.59      1.87 o 
   8   4   5       23.35       21.33      3.65 o 
   9   4   5        7.13        3.86      2.41 o 
  -7   5   5        6.08        2.66      2.33 o 
  -6   5   5       28.07       22.93      3.20 o 
  -5   5   5        5.82        3.60      2.34 o 
  -4   5   5        6.73        9.33      2.49 o 
  -3   5   5       11.17       10.61      2.49 o 
  -2   5   5        0.42        1.38      1.83 o 
  -1   5   5       82.89      103.77      4.94 o 
   0   5   5        9.14        8.56      2.22 o 
   1   5   5        2.49        3.91      1.57 o 
   2   5   5        2.18        0.08      1.54 o 
   3   5   5        5.75        6.52      3.05 o 
   4   5   5        2.99        2.08      2.10 o 
   5   5   5       30.32       32.58      3.40 o 
   6   5   5        7.16        7.61      2.81 o 
  -1   6   5        0.91        5.12      4.64 o 
   0   6   5        0.69       -4.76      3.17 o 
   1   6   5        6.76       12.20      4.88 o 
 -12   0   6        4.23       -0.49      3.42 o 
 -10   0   6      558.63      548.29     20.98 o 
  -8   0   6      229.26      262.07      5.86 o 
  -6   0   6       91.40      103.01      2.94 o 
  -4   0   6       22.58       16.18      1.46 o 
  -2   0   6      531.60      644.27     10.19 o 
   0   0   6      840.82      967.69     17.94 o 
   2   0   6      658.22      380.92      6.43 o 
   4   0   6     1495.94     1679.04     25.96 o 
   6   0   6       50.27       38.62      3.75 o 
   8   0   6      277.28      243.11      7.75 o 
  10   0   6      225.04      179.84      6.38 o 
  12   0   6        1.67        1.32      1.98 o 
 -12   1   6        2.02        6.59      4.39 o 
 -11   1   6        0.95        4.20      1.67 o 
 -10   1   6       35.11       34.61      2.51 o 
  -9   1   6      173.69      203.03      4.95 o 
  -8   1   6      174.95      168.58      4.22 o 
  -7   1   6       75.15       80.15      2.07 o 
  -6   1   6      161.25      179.77      3.13 o 
  -5   1   6       81.32       90.84      1.89 o 
  -4   1   6      331.26      405.54      5.08 o 
  -3   1   6      216.47      207.99      2.79 o 
  -2   1   6       36.24       21.76      2.32 o 
  -1   1   6    23151.86    22266.03    281.55 o 
   0   1   6    12320.76    11661.35    121.90 o 
   1   1   6      646.90      550.94      6.38 o 
   2   1   6        4.87        5.80      0.60 o 
   3   1   6      548.16      644.01      7.57 o 
   4   1   6       68.41       72.82      1.61 o 
   5   1   6      181.30      193.23      3.14 o 
   6   1   6      260.18      263.38      4.04 o 
   7   1   6       69.53       70.66      2.16 o 
   8   1   6       11.56        9.08      1.20 o 
   9   1   6       20.53       15.69      1.51 o 
  10   1   6        7.33        5.86      1.21 o 
  11   1   6        8.85        9.03      3.80 o 
  12   1   6        0.01       -2.17      1.87 o 
 -11   2   6        4.25       -0.90      1.78 o 
 -10   2   6       14.49       11.61      2.17 o 
  -9   2   6       39.84       37.50      3.20 o 
  -8   2   6       14.79        9.34      1.51 o 
  -7   2   6       39.93       48.86      3.24 o 
  -6   2   6      167.74      170.48      4.17 o 
  -5   2   6      404.97      397.05      6.10 o 
  -4   2   6      295.47      248.69      3.66 o 
  -3   2   6       29.89       18.24      1.20 o 
  -2   2   6       33.50       14.82      0.91 o 
  -1   2   6     1542.83     1444.48     17.63 o 
   0   2   6       51.90       63.54      1.58 o 
   1   2   6       68.59       97.99      2.20 o 
   2   2   6       29.48       38.51      1.26 o 
   3   2   6        0.44        0.24      0.42 o 
   4   2   6      373.93      397.66      7.47 o 
   5   2   6       37.97       39.61      2.14 o 
   6   2   6       19.61       24.99      2.18 o 
   7   2   6       15.06       13.10      1.58 o 
   8   2   6      189.51      179.54      4.20 o 
   9   2   6       31.06       26.67      2.22 o 
  10   2   6        0.57        0.34      2.27 o 
  11   2   6        6.97       13.33      3.24 o 
 -10   3   6        2.23        5.02      2.10 o 
  -9   3   6       19.39       13.93      2.42 o 
  -8   3   6       11.16        3.51      3.54 o 
  -7   3   6        5.74        3.37      1.74 o 
  -6   3   6      243.81      250.45      6.02 o 
  -5   3   6       46.68       45.63      2.48 o 
  -4   3   6        1.98        1.37      1.27 o 
  -3   3   6        7.28       10.27      1.13 o 
  -2   3   6       68.33       62.52      1.93 o 
  -1   3   6       26.22       43.22      2.06 o 
   0   3   6      193.22      207.05      3.63 o 
   1   3   6      101.38       98.99      2.60 o 
   2   3   6      222.12      216.10      4.13 o 
   3   3   6      102.91      112.77      3.34 o 
   4   3   6      105.59      108.23      3.33 o 
   5   3   6       20.99       23.58      1.74 o 
   6   3   6      242.33      262.07      5.27 o 
   7   3   6        2.56       -0.18      1.23 o 
   8   3   6        8.81       11.37      2.22 o 
   9   3   6        1.06       -0.12      1.71 o 
  10   3   6        2.98        3.80      1.93 o 
  -9   4   6        1.81        2.96      3.42 o 
  -8   4   6        3.30        0.92      2.52 o 
  -7   4   6        0.64        0.22      1.82 o 
  -6   4   6        1.85        4.90      2.70 o 
  -5   4   6       31.40       36.47      5.43 o 
  -4   4   6       86.94       94.03      4.72 o 
  -3   4   6        1.67       -1.34      1.41 o 
  -2   4   6        2.17        4.25      1.35 o 
  -1   4   6        5.89        2.45      1.05 o 
   0   4   6        1.34        0.92      0.90 o 
   1   4   6        6.63        4.70      1.53 o 
   2   4   6        7.69        4.03      1.18 o 
   3   4   6        5.59        7.76      1.43 o 
   4   4   6       19.81       25.31      3.01 o 
   5   4   6       36.98       49.35      4.14 o 
   6   4   6        0.56        1.08      1.71 o 
   7   4   6       18.47       17.70      2.71 o 
   8   4   6        2.23        2.34      2.14 o 
   9   4   6        3.60        5.51      2.31 o 
  -7   5   6        1.71       -0.99      2.16 o 
  -6   5   6        1.47        3.17      2.35 o 
  -5   5   6        1.65       -2.11      1.80 o 
  -4   5   6        2.39        3.00      2.01 o 
  -3   5   6        0.01       -2.58      1.72 o 
  -2   5   6        7.58        5.59      3.97 o 
  -1   5   6       96.59      108.97      5.08 o 
   0   5   6        3.98        1.35      1.93 o 
   1   5   6       87.68       99.41      4.84 o 
   2   5   6       19.85       25.01      6.01 o 
   3   5   6       51.00       68.83      4.44 o 
   4   5   6        0.42        3.87      2.57 o 
   5   5   6       10.55       10.69      2.46 o 
   6   5   6        0.15        0.84      2.04 o 
   0   6   6        0.04       -1.46      3.66 o 
 -11   0   7       23.27       23.91      5.12 o 
  -9   0   7      158.91      182.80      4.83 o 
  -7   0   7      410.27      439.66      8.37 o 
  -5   0   7     1047.41     1022.67     16.46 o 
  -3   0   7      952.24      806.54     12.86 o 
  -1   0   7      966.53      954.36     14.69 o 
   1   0   7     5524.41     5932.13     87.64 o 
   3   0   7     1476.38     1647.76     25.35 o 
   5   0   7     2524.89     2756.96     42.11 o 
   7   0   7        5.64        4.73      1.11 o 
   9   0   7        0.97        3.88      1.63 o 
  11   0   7       13.68       14.90      2.50 o 
 -12   1   7        1.40        9.76      4.64 o 
 -11   1   7        2.79        0.49      2.07 o 
 -10   1   7       12.38        4.79      1.46 o 
  -9   1   7       43.32       57.74      2.81 o 
  -8   1   7      229.35      222.42      5.05 o 
  -7   1   7       13.76       17.10      1.23 o 
  -6   1   7      305.95      314.62      4.41 o 
  -5   1   7      461.53      469.59      5.91 o 
  -4   1   7      832.68      899.60     10.23 o 
  -3   1   7     3849.43     4011.48     52.54 o 
  -2   1   7     3714.11     3784.48     49.52 o 
  -1   1   7    20462.11    19651.80    229.09 o 
   0   1   7       23.15       37.23      1.03 o 
   1   1   7     1048.35      932.30     10.36 o 
   2   1   7     1720.60     1710.24     20.37 o 
   3   1   7      627.73      709.12      9.19 o 
   4   1   7      474.27      584.77      7.13 o 
   5   1   7      470.75      480.60      6.24 o 
   6   1   7       68.39       72.01      2.00 o 
   7   1   7       29.01       34.74      1.79 o 
   8   1   7        0.52       -1.19      0.79 o 
   9   1   7       10.01        8.12      1.29 o 
  10   1   7        3.53        2.95      1.20 o 
  11   1   7        2.96        2.85      1.41 o 
 -11   2   7        4.23        2.53      1.93 o 
 -10   2   7        7.40        6.88      2.01 o 
  -9   2   7        4.82       10.17      2.22 o 
  -8   2   7       13.66        9.90      2.33 o 
  -7   2   7       73.96       85.47      3.05 o 
  -6   2   7       10.14        9.19      1.30 o 
  -5   2   7      266.08      248.90      5.21 o 
  -4   2   7      371.51      388.82      5.88 o 
  -3   2   7     1143.88     1086.01     13.89 o 
  -2   2   7      627.95      672.25      8.08 o 
  -1   2   7      603.30      544.51      7.59 o 
   0   2   7        0.31       -0.03      0.78 o 
   1   2   7      707.33      647.50      7.88 o 
   2   2   7       28.95       33.26      1.13 o 
   3   2   7      330.02      383.81      5.90 o 
   4   2   7      116.56      110.90      2.70 o 
   5   2   7       37.06       36.66      1.81 o 
   6   2   7       14.21       13.43      1.44 o 
   7   2   7       45.66       46.84      2.64 o 
   8   2   7      279.23      251.00      7.54 o 
   9   2   7       35.52       49.87      2.87 o 
  10   2   7       14.17       16.96      2.79 o 
  11   2   7        0.22        1.15      1.80 o 
 -10   3   7        8.84       16.88      2.73 o 
  -9   3   7        0.16        4.43      1.87 o 
  -8   3   7        6.58        3.93      2.54 o 
  -7   3   7       91.50       87.35      4.42 o 
  -6   3   7       82.61       77.57      3.29 o 
  -5   3   7      115.58      105.39      3.45 o 
  -4   3   7       31.02       23.32      1.93 o 
  -3   3   7      190.15      174.32      4.34 o 
  -2   3   7      112.16      115.43      2.52 o 
  -1   3   7       34.77       35.42      1.59 o 
   0   3   7        6.88       10.43      1.03 o 
   1   3   7      238.59      204.59      5.00 o 
   2   3   7       70.04       72.68      2.05 o 
   3   3   7      135.95      140.17      3.38 o 
   4   3   7       41.18       46.34      2.61 o 
   5   3   7       26.93       39.64      2.46 o 
   6   3   7       18.31       14.56      1.68 o 
   7   3   7        3.29        3.44      1.46 o 
   8   3   7       37.59       48.66      3.76 o 
   9   3   7        1.30        0.65      1.71 o 
  10   3   7       17.02       19.09      2.79 o 
  -9   4   7        0.29       -1.35      3.29 o 
  -8   4   7        4.23        3.49      2.20 o 
  -7   4   7        3.57       -0.29      1.87 o 
  -6   4   7       70.81       67.09      4.59 o 
  -5   4   7       99.31       76.60      4.73 o 
  -4   4   7        0.07        0.60      1.30 o 
  -3   4   7       69.49       59.66      3.11 o 
  -2   4   7       65.28       57.63      3.93 o 
  -1   4   7        7.84        4.82      1.22 o 
   0   4   7        0.86        1.80      0.94 o 
   1   4   7       38.88       34.60      2.43 o 
   2   4   7       35.97       34.49      2.21 o 
   3   4   7       13.83       14.95      1.97 o 
   4   4   7        0.06       -0.12      1.09 o 
   5   4   7        3.31        1.28      1.35 o 
   6   4   7       52.15       52.03      5.45 o 
   7   4   7        2.73        2.04      1.87 o 
   8   4   7        2.62        1.56      1.93 o 
  -6   5   7       23.01       26.19      3.43 o 
  -5   5   7        0.03       -0.36      2.04 o 
  -4   5   7        0.01        0.44      1.87 o 
  -3   5   7       50.46       43.87      3.82 o 
  -2   5   7       12.46        4.78      2.80 o 
  -1   5   7        3.34        2.39      2.01 o 
   0   5   7       30.06       31.74      4.14 o 
   1   5   7       73.82       73.42      4.79 o 
   2   5   7        2.29        2.20      1.36 o 
   3   5   7        7.44        5.17      1.81 o 
   4   5   7       21.99       22.77      4.56 o 
   5   5   7        9.07       13.62      2.55 o 
   6   5   7        2.40        3.91      2.19 o 
 -12   0   8       24.88       29.28      5.61 o 
 -10   0   8      697.35      701.04     25.13 o 
  -8   0   8      215.25      218.41      6.03 o 
  -6   0   8      238.03      211.57      4.67 o 
  -4   0   8     1034.81      915.55     14.68 o 
  -2   0   8       69.38      123.14      2.67 o 
   0   0   8      466.44      453.69      9.06 o 
   2   0   8      150.65      178.87      5.24 o 
   4   0   8      742.21      959.25     19.23 o 
   6   0   8      510.41      542.72      9.95 o 
   8   0   8       30.32       37.05      2.64 o 
  10   0   8        0.18        0.43      1.71 o 
  12   0   8        2.10        3.23      2.56 o 
 -12   1   8       12.70       10.00      4.64 o 
 -11   1   8       15.21       25.18      3.46 o 
 -10   1   8       21.24       16.63      4.04 o 
  -9   1   8       31.77       32.44      4.09 o 
  -8   1   8       76.25       69.85      4.05 o 
  -7   1   8       53.57       61.63      3.46 o 
  -6   1   8       42.97       40.50      1.28 o 
  -5   1   8      250.46      297.92      4.04 o 
  -4   1   8      294.48      347.45      4.40 o 
  -3   1   8      119.97      110.11      2.70 o 
  -2   1   8      991.89     1124.15     15.64 o 
  -1   1   8     5658.99     5639.05     64.53 o 
   0   1   8     1729.59     1546.36     16.74 o 
   1   1   8     1261.43     1280.90     14.04 o 
   2   1   8        4.75        2.86      0.54 o 
   3   1   8      232.83      237.86      4.05 o 
   4   1   8        3.29       -0.51      0.42 o 
   5   1   8       61.96       60.58      1.66 o 
   6   1   8        1.02        3.45      0.70 o 
   7   1   8        8.20        8.66      1.05 o 
   8   1   8       13.76       15.36      1.42 o 
   9   1   8      115.29      114.25      3.19 o 
  10   1   8        5.39        7.90      1.36 o 
  11   1   8        2.83        3.84      1.60 o 
 -11   2   8       28.17       30.34      3.15 o 
 -10   2   8        0.94        3.01      2.28 o 
  -9   2   8       23.40       20.64      2.06 o 
  -8   2   8        0.29        2.07      1.58 o 
  -7   2   8        2.49        2.19      1.09 o 
  -6   2   8        7.39       11.06      1.39 o 
  -5   2   8      126.67      135.68      3.60 o 
  -4   2   8      196.75      184.41      4.26 o 
  -3   2   8      306.82      284.45      4.58 o 
  -2   2   8        4.14        0.97      0.84 o 
  -1   2   8      289.09      303.82      4.20 o 
   0   2   8       59.16       31.12      1.16 o 
   1   2   8      124.78      119.15      2.61 o 
   2   2   8      156.01      182.99      2.92 o 
   3   2   8        4.68        7.70      0.97 o 
   4   2   8      111.08      115.72      2.73 o 
   5   2   8        0.22       -0.68      0.61 o 
   6   2   8        0.23        0.06      0.79 o 
   7   2   8        1.96        2.31      1.04 o 
   8   2   8      265.17      290.26      7.54 o 
   9   2   8        6.58        7.49      1.52 o 
  10   2   8        0.00       -0.35      1.52 o 
  11   2   8       12.57       19.18      3.13 o 
 -10   3   8        1.59       -2.28      1.83 o 
  -9   3   8        0.59        0.65      2.15 o 
  -8   3   8       60.46       60.32      4.71 o 
  -7   3   8        5.60        2.64      1.55 o 
  -6   3   8       14.23       26.71      2.19 o 
  -5   3   8       39.40       31.93      2.27 o 
  -4   3   8        0.02       -0.99      1.55 o 
  -3   3   8      236.00      218.55      5.07 o 
  -2   3   8       91.64      113.44      2.47 o 
  -1   3   8       35.74       55.03      1.76 o 
   0   3   8      129.69      117.37      2.94 o 
   1   3   8      122.65      123.82      2.91 o 
   2   3   8      322.89      324.82      6.35 o 
   3   3   8       12.51       10.95      1.26 o 
   4   3   8      339.72      324.14     10.41 o 
   5   3   8        1.36        1.11      0.94 o 
   6   3   8      647.97      641.03     12.86 o 
   7   3   8       73.27       66.26      3.22 o 
   8   3   8       11.60       11.61      2.25 o 
   9   3   8       44.99       41.12      4.75 o 
  10   3   8        0.15        0.79      2.34 o 
  -9   4   8        0.82        1.99      2.25 o 
  -8   4   8        0.24        0.86      1.94 o 
  -7   4   8        0.01       -1.01      1.74 o 
  -6   4   8       47.83       65.91      7.31 o 
  -5   4   8       95.87       73.58      5.78 o 
  -4   4   8       15.56       18.99      2.08 o 
  -3   4   8      151.80      137.74      4.34 o 
  -2   4   8       52.08       58.23      3.76 o 
  -1   4   8      139.50      137.40      4.73 o 
   0   4   8       11.24       10.03      1.61 o 
   1   4   8       22.65       22.08      1.84 o 
   2   4   8        4.21        0.21      1.08 o 
   3   4   8        2.21        1.02      1.12 o 
   4   4   8        6.55       12.63      1.68 o 
   5   4   8       54.05       55.51      3.80 o 
   6   4   8       10.36        7.87      2.15 o 
   7   4   8        9.35       12.11      2.44 o 
   8   4   8        1.40        0.07      1.71 o 
  -6   5   8        1.94        1.71      2.30 o 
  -5   5   8        0.28        1.63      2.11 o 
  -4   5   8       24.97       27.56      3.38 o 
  -3   5   8        0.81        2.46      2.05 o 
  -2   5   8       28.44       38.98      3.65 o 
  -1   5   8        0.00       -0.73      2.24 o 
   0   5   8      181.01      187.18      6.67 o 
   1   5   8       38.34       38.24      3.71 o 
   2   5   8       12.02       15.76      2.38 o 
   3   5   8        0.83        2.68      2.82 o 
   4   5   8       20.29       21.81      2.90 o 
   5   5   8       14.34       13.83      2.62 o 
   6   5   8       19.57       26.63      5.34 o 
 -11   0   9       46.63       46.85      6.59 o 
  -9   0   9       53.56       68.32      6.10 o 
  -7   0   9       38.89       44.04      3.31 o 
  -5   0   9       20.32       37.89      1.78 o 
  -3   0   9      138.00      247.94      4.74 o 
  -1   0   9     1191.99     1132.86     17.51 o 
   1   0   9       65.92       43.75      1.41 o 
   3   0   9     1069.57     1021.03     20.10 o 
   5   0   9        1.08        0.56      0.79 o 
   7   0   9      209.71      218.35      5.30 o 
   9   0   9      118.28      112.86      4.83 o 
  11   0   9       26.47       23.71      3.54 o 
 -12   1   9       15.52        7.56      4.64 o 
 -11   1   9        0.32       -0.42      2.15 o 
 -10   1   9       16.01       14.37      3.56 o 
  -9   1   9        1.56        3.07      1.58 o 
  -8   1   9       11.69       10.15      1.65 o 
  -7   1   9       13.70       14.62      1.46 o 
  -6   1   9        2.02        1.30      0.48 o 
  -5   1   9       81.27       94.53      1.85 o 
  -4   1   9       82.13       91.83      1.56 o 
  -3   1   9     1475.80     1632.71     22.35 o 
  -2   1   9      583.10      656.88      8.42 o 
  -1   1   9      285.73      274.61      3.88 o 
   0   1   9      158.22      197.85      2.80 o 
   1   1   9        1.49        0.05      0.31 o 
   2   1   9      865.16      904.92     10.24 o 
   3   1   9      486.48      555.88      7.54 o 
   4   1   9      136.31      157.71      3.38 o 
   5   1   9      642.25      704.92      8.65 o 
   6   1   9       14.37       19.60      1.33 o 
   7   1   9        0.55        1.46      0.80 o 
   8   1   9      180.47      186.34      4.02 o 
   9   1   9       45.60       45.14      2.95 o 
  10   1   9        3.86        1.38      1.14 o 
  11   1   9        2.97        0.51      1.27 o 
 -11   2   9        2.84        3.53      1.94 o 
 -10   2   9        4.17        5.73      2.44 o 
  -9   2   9        0.25       -0.68      1.73 o 
  -8   2   9       35.05       34.13      2.75 o 
  -7   2   9       36.82       34.93      2.28 o 
  -6   2   9      357.05      357.96      8.59 o 
  -5   2   9       13.34       18.64      1.57 o 
  -4   2   9       30.12       32.13      1.95 o 
  -3   2   9     1714.37     1509.78     21.41 o 
  -2   2   9     1970.40     1997.38     21.85 o 
  -1   2   9       61.14       33.26      1.21 o 
   0   2   9      654.81      715.29      8.59 o 
   1   2   9        7.10        7.22      0.76 o 
   2   2   9       60.61       74.55      1.64 o 
   3   2   9      466.58      501.85      7.33 o 
   4   2   9       41.53       49.87      3.38 o 
   5   2   9       40.38       45.23      2.04 o 
   6   2   9       34.32       43.10      2.32 o 
   7   2   9       51.84       58.66      2.46 o 
   8   2   9        2.04        4.49      2.11 o 
   9   2   9       45.35       40.91      2.41 o 
  10   2   9        2.27        2.53      1.99 o 
  11   2   9       11.29       12.24      2.32 o 
 -10   3   9        0.19        1.83      1.96 o 
  -9   3   9        2.73       -3.17      2.68 o 
  -8   3   9       30.65       49.05      3.89 o 
  -7   3   9       44.87       41.11      2.72 o 
  -6   3   9       67.13       62.18      3.08 o 
  -5   3   9      153.60      139.87      4.17 o 
  -4   3   9       12.34       13.92      1.58 o 
  -3   3   9       26.61       27.53      2.06 o 
  -2   3   9       16.33       18.81      1.22 o 
  -1   3   9       83.00       86.36      2.13 o 
   0   3   9       29.80       30.97      1.47 o 
   1   3   9       90.87       74.51      2.27 o 
   2   3   9       16.62       12.93      1.29 o 
   3   3   9      140.71      158.12      3.71 o 
   4   3   9        2.26        2.97      1.01 o 
   5   3   9       20.49       29.49      2.81 o 
   6   3   9      236.65      245.13      7.71 o 
   7   3   9        6.11        6.86      1.45 o 
   8   3   9      141.75      144.97      5.36 o 
   9   3   9        4.88        8.98      2.14 o 
  10   3   9        7.68        7.92      2.14 o 
  -9   4   9       24.99       28.04      4.76 o 
  -8   4   9        4.82        4.58      2.39 o 
  -7   4   9        1.44        2.32      2.00 o 
  -6   4   9        0.13        0.05      1.77 o 
  -5   4   9       13.44       11.90      1.99 o 
  -4   4   9       12.90       14.97      3.06 o 
  -3   4   9       69.45       65.31      3.30 o 
  -2   4   9      140.46      130.68      7.53 o 
  -1   4   9       33.10       43.06      2.84 o 
   0   4   9        5.58        4.15      1.32 o 
   1   4   9      113.81      125.07      3.41 o 
   2   4   9        8.29        6.27      1.52 o 
   3   4   9        0.69        2.45      1.17 o 
   4   4   9      260.56      280.58      6.50 o 
   5   4   9        7.72        6.55      1.57 o 
   6   4   9        5.97        1.63      1.34 o 
   7   4   9        0.07       -3.43      2.29 o 
   8   4   9        0.16        0.10      2.22 o 
  -6   5   9        3.56        5.55      2.53 o 
  -5   5   9       12.93       12.99      2.80 o 
  -4   5   9        0.50       -0.46      2.70 o 
  -3   5   9        2.27        1.11      1.54 o 
  -2   5   9        7.20        8.44      2.34 o 
  -1   5   9        0.01       -0.39      1.80 o 
   0   5   9      203.67      209.63      7.13 o 
   1   5   9        3.86        1.26      2.69 o 
   2   5   9        1.35        3.60      2.20 o 
   3   5   9       14.60       21.16      2.38 o 
   4   5   9       40.73       40.60      5.38 o 
   5   5   9        9.14       12.03      3.93 o 
   6   5   9        0.97        4.45      2.19 o 
 -12   0  10        9.87        6.59      3.90 o 
 -10   0  10      115.68      125.66      8.78 o 
  -8   0  10       35.98       43.95      2.26 o 
  -6   0  10      296.85      285.82      7.29 o 
  -4   0  10      571.94      647.78     10.89 o 
  -2   0  10      441.70      427.51      7.28 o 
   0   0  10      826.10      824.28     15.79 o 
   2   0  10     3718.83     4015.94     60.04 o 
   4   0  10        5.95        4.92      0.89 o 
   6   0  10      146.80      185.25      4.60 o 
   8   0  10       25.86       23.56      2.50 o 
  10   0  10        0.04       -0.85      1.59 o 
 -12   1  10       27.69       31.97      6.34 o 
 -11   1  10       17.71       14.51      3.09 o 
 -10   1  10       22.55       25.42      3.49 o 
  -9   1  10       29.76       32.48      2.22 o 
  -8   1  10        4.16        2.62      1.04 o 
  -7   1  10        2.78        2.90      1.00 o 
  -6   1  10       14.13       12.93      0.97 o 
  -5   1  10        6.93        7.08      0.60 o 
  -4   1  10       10.98       10.14      0.79 o 
  -3   1  10      951.41     1105.86     15.71 o 
  -2   1  10     1756.80     1861.45     20.13 o 
  -1   1  10      430.22      457.08      6.01 o 
   0   1  10      584.47      750.40      8.58 o 
   1   1  10        0.01        0.05      0.31 o 
   2   1  10      107.09       94.76      1.67 o 
   3   1  10      190.56      193.12      3.37 o 
   4   1  10      380.51      410.98      5.39 o 
   5   1  10      147.52      150.46      2.75 o 
   6   1  10      136.83      142.45      3.14 o 
   7   1  10       74.98       75.21      2.42 o 
   8   1  10        6.22        6.04      1.49 o 
   9   1  10        0.00        2.20      1.12 o 
  10   1  10        0.12       -0.45      1.13 o 
  11   1  10       15.81       17.08      1.97 o 
 -11   2  10        5.71        5.66      2.00 o 
 -10   2  10        0.65        2.14      1.73 o 
  -9   2  10        8.15        9.09      1.69 o 
  -8   2  10        5.89        2.38      1.30 o 
  -7   2  10      127.66      132.91      3.87 o 
  -6   2  10       86.87       98.44      3.15 o 
  -5   2  10       36.41       40.11      2.17 o 
  -4   2  10       93.95      100.88      3.09 o 
  -3   2  10     5451.44     5203.54     68.55 o 
  -2   2  10      165.62      126.05      2.15 o 
  -1   2  10      564.62      660.76      8.00 o 
   0   2  10       84.87       90.51      1.90 o 
   1   2  10      265.80      257.02      3.79 o 
   2   2  10     1257.54     1309.23     16.47 o 
   3   2  10      103.83      110.03      2.63 o 
   4   2  10        3.97        3.39      1.19 o 
   5   2  10       18.98       23.83      1.70 o 
   6   2  10        5.74        6.89      1.11 o 
   7   2  10       47.93       49.30      2.38 o 
   8   2  10      105.64      107.20      3.26 o 
   9   2  10       26.42       28.82      2.10 o 
  10   2  10       12.50       15.82      2.05 o 
  11   2  10       15.23       18.48      2.64 o 
 -10   3  10        0.99        1.71      1.90 o 
  -9   3  10        9.22        6.90      2.57 o 
  -8   3  10        0.11        0.53      1.64 o 
  -7   3  10      159.21      150.60      5.67 o 
  -6   3  10      164.33      176.44      4.82 o 
  -5   3  10      265.29      256.26      5.93 o 
  -4   3  10        5.72        5.13      1.27 o 
  -3   3  10        4.11        3.10      1.12 o 
  -2   3  10      266.79      253.86      6.47 o 
  -1   3  10       44.01       53.49      2.07 o 
   0   3  10      162.72      143.44      2.88 o 
   1   3  10        2.21        2.55      0.73 o 
   2   3  10        0.06        1.39      0.83 o 
   3   3  10        2.29        4.93      1.09 o 
   4   3  10      133.41      155.36      3.74 o 
   5   3  10        5.24       11.45      1.45 o 
   6   3  10      354.49      342.36      6.41 o 
   7   3  10       92.46       86.91      3.57 o 
   8   3  10       12.83       10.03      2.54 o 
   9   3  10        1.25        3.23      3.96 o 
  10   3  10        4.61        5.13      2.00 o 
  -9   4  10        6.36        4.10      2.43 o 
  -8   4  10       10.82        5.41      3.00 o 
  -7   4  10       19.22       21.33      3.00 o 
  -6   4  10        1.17        1.29      2.26 o 
  -5   4  10       55.96       55.91      3.19 o 
  -4   4  10        2.41        6.97      1.62 o 
  -3   4  10        9.38       11.75      1.85 o 
  -2   4  10      195.42      201.39      5.35 o 
  -1   4  10      178.24      167.07      4.74 o 
   0   4  10      114.33       93.98      3.48 o 
   1   4  10        5.05        5.11      1.66 o 
   2   4  10       17.54       18.07      1.73 o 
   3   4  10       10.16       11.91      1.92 o 
   4   4  10       55.60       62.20      2.95 o 
   5   4  10       29.32       44.74      3.03 o 
   6   4  10       94.86       92.50      3.89 o 
   7   4  10        8.80        9.32      2.25 o 
   8   4  10        1.69        1.97      1.83 o 
  -6   5  10        0.03        1.98      2.35 o 
  -5   5  10       13.17       13.71      4.33 o 
  -4   5  10        0.03       -1.84      1.81 o 
  -3   5  10       17.70       20.07      4.01 o 
  -2   5  10        3.09        2.24      2.03 o 
  -1   5  10       24.85       24.89      3.68 o 
   0   5  10       21.44       26.40      3.23 o 
   1   5  10       11.40       17.91      3.07 o 
   2   5  10       57.80       63.92      3.73 o 
   3   5  10       56.02       55.43      4.10 o 
   4   5  10        6.19       11.70      2.20 o 
   5   5  10        0.03        4.62      2.10 o 
   6   5  10        5.19        4.60      2.75 o 
 -11   0  11        5.31        0.00      2.93 o 
  -9   0  11       73.68       75.40      6.34 o 
  -7   0  11      769.72      830.14     14.23 o 
  -5   0  11     2431.48     2603.64     39.89 o 
  -3   0  11      146.52      154.13      3.99 o 
  -1   0  11      797.21      647.36     10.61 o 
   1   0  11       23.76       35.23      1.41 o 
   3   0  11      173.15      157.67      3.66 o 
   5   0  11      347.39      452.30      8.54 o 
   7   0  11       20.07       11.37      1.50 o 
   9   0  11        1.45        1.00      3.29 o 
  11   0  11       22.79       11.71      2.57 o 
 -12   1  11       38.02       46.61      7.56 o 
 -11   1  11        4.49        8.35      2.57 o 
 -10   1  11       15.36       19.13      2.99 o 
  -9   1  11       13.91        7.67      1.77 o 
  -8   1  11      176.49      177.83     11.69 o 
  -7   1  11      167.05      157.43      4.26 o 
  -6   1  11        0.54        1.35      0.76 o 
  -5   1  11       16.83       13.93      0.91 o 
  -4   1  11       10.49       11.16      0.72 o 
  -3   1  11       92.84       75.74      2.72 o 
  -2   1  11      106.12      127.49      2.84 o 
  -1   1  11       14.53       14.32      0.72 o 
   0   1  11       48.70       59.99      1.35 o 
   1   1  11       48.20       49.96      1.20 o 
   2   1  11      777.69      790.80      9.14 o 
   3   1  11       13.96       22.08      1.00 o 
   4   1  11       41.24       50.16      1.51 o 
   5   1  11       42.71       41.20      1.46 o 
   6   1  11        1.97        3.48      0.97 o 
   7   1  11       19.67       15.74      1.38 o 
   8   1  11       61.29       64.72      2.53 o 
   9   1  11      126.15      124.15      3.53 o 
  10   1  11       16.01       17.04      1.95 o 
  11   1  11        2.98        2.15      1.56 o 
 -11   2  11        0.20       -2.31      1.54 o 
 -10   2  11        0.49        1.34      1.33 o 
  -9   2  11        6.17        3.24      1.56 o 
  -8   2  11       83.24       79.76      3.17 o 
  -7   2  11        1.47        7.86      1.40 o 
  -6   2  11       50.27       42.25      2.34 o 
  -5   2  11       47.08       44.99      2.32 o 
  -4   2  11      772.06      802.93     12.56 o 
  -3   2  11     1984.37     1886.95     26.38 o 
  -2   2  11       70.88       67.68      2.08 o 
  -1   2  11        0.01       -0.71      0.47 o 
   0   2  11      424.45      355.59      4.86 o 
   1   2  11      804.20      798.59      9.56 o 
   2   2  11      386.56      447.24      6.69 o 
   3   2  11       65.78       85.19      2.33 o 
   4   2  11        1.37        0.03      0.64 o 
   5   2  11      142.25      135.91      3.23 o 
   6   2  11       59.43       56.89      2.27 o 
   7   2  11       22.65       20.42      1.69 o 
   8   2  11       25.47       21.73      1.85 o 
   9   2  11        2.39        1.06      1.19 o 
  10   2  11        0.00        0.41      1.22 o 
  11   2  11        5.20        4.11      2.08 o 
 -10   3  11        1.26        4.80      2.06 o 
  -9   3  11       17.09       20.45      2.94 o 
  -8   3  11       84.05       67.45      4.83 o 
  -7   3  11      328.29      291.30      6.70 o 
  -6   3  11       10.67       12.86      2.13 o 
  -5   3  11      223.97      221.15      6.01 o 
  -4   3  11       17.46       13.25      1.69 o 
  -3   3  11        1.06        1.48      1.41 o 
  -2   3  11       52.34       37.48      2.79 o 
  -1   3  11      198.41      170.71      3.39 o 
   0   3  11      163.31      152.84      2.97 o 
   1   3  11      180.80      192.87      3.91 o 
   2   3  11        4.79        8.84      1.14 o 
   3   3  11        6.09       10.90      1.30 o 
   4   3  11       10.68       13.07      1.41 o 
   5   3  11       78.00       81.40      2.77 o 
   6   3  11      141.33      152.03      4.06 o 
   7   3  11      236.67      266.12      5.62 o 
   8   3  11        4.79        5.79      1.68 o 
   9   3  11        6.59        8.41      2.10 o 
  10   3  11        0.11       -1.10      1.74 o 
  -9   4  11        0.63        0.43      2.33 o 
  -8   4  11        0.05       -0.93      1.82 o 
  -7   4  11        0.18        0.99      1.93 o 
  -6   4  11        2.37        0.43      1.32 o 
  -5   4  11       26.19       29.53      2.53 o 
  -4   4  11       82.85       87.27      3.79 o 
  -3   4  11       23.86       34.11      4.11 o 
  -2   4  11      202.77      206.06      5.55 o 
  -1   4  11       66.00       70.62      4.01 o 
   0   4  11       77.15       72.83      4.44 o 
   1   4  11       42.56       39.65      2.23 o 
   2   4  11       16.83       16.72      1.70 o 
   3   4  11       12.42       11.36      1.59 o 
   4   4  11        2.04        3.81      1.47 o 
   5   4  11       57.45       55.16      3.00 o 
   6   4  11        0.02        0.03      1.47 o 
   7   4  11        0.87        0.73      1.72 o 
   8   4  11        0.25        0.24      1.82 o 
  -6   5  11        4.69        5.24      2.46 o 
  -5   5  11        0.22        1.10      2.12 o 
  -4   5  11        1.69        1.22      1.96 o 
  -3   5  11        1.00       -0.21      1.96 o 
  -2   5  11       59.02       61.47      5.00 o 
  -1   5  11        9.39        8.59      2.47 o 
   0   5  11       19.06       22.26      3.19 o 
   1   5  11       60.93       60.48      4.46 o 
   2   5  11        1.40        4.22      2.20 o 
   3   5  11        1.75        1.95      1.68 o 
   4   5  11       30.68       38.38      3.07 o 
   5   5  11       44.36       52.01      3.99 o 
 -12   0  12        1.00       -1.71      2.93 o 
 -10   0  12       29.64       26.60      5.12 o 
  -8   0  12        0.35       -1.22      1.71 o 
  -6   0  12       40.96       44.68      2.25 o 
  -4   0  12      306.07      312.96      6.05 o 
  -2   0  12     1810.13     1768.07     27.18 o 
   0   0  12      789.15      902.98     17.42 o 
   2   0  12       17.50       11.31      1.03 o 
   4   0  12      162.11      161.32      3.90 o 
   6   0  12      163.66      178.90      4.55 o 
   8   0  12      142.12      146.04      5.52 o 
  10   0  12        9.33       10.12      2.32 o 
 -12   1  12       13.25       15.79      3.53 o 
 -11   1  12       18.38       21.49      5.73 o 
 -10   1  12        0.10        1.26      1.52 o 
  -9   1  12       25.90       17.59      2.19 o 
  -8   1  12       35.87       31.48      3.16 o 
  -7   1  12       23.29       25.82      1.95 o 
  -6   1  12      325.75      312.73      5.97 o 
  -5   1  12       78.27       98.24      2.24 o 
  -4   1  12      133.24      158.62      3.56 o 
  -3   1  12      349.13      372.47      5.38 o 
  -2   1  12      317.25      301.48      3.97 o 
  -1   1  12       55.01       62.48      1.46 o 
   0   1  12     2247.55     2382.54     25.62 o 
   1   1  12      421.17      418.95      5.27 o 
   2   1  12      188.36      174.63      2.69 o 
   3   1  12        0.13        0.17      0.44 o 
   4   1  12     1902.08     2027.16     24.47 o 
   5   1  12       41.69       33.79      1.92 o 
   6   1  12       65.20       66.41      2.16 o 
   7   1  12      140.22      147.08      5.90 o 
   8   1  12        0.91       -0.98      1.15 o 
   9   1  12       46.06       38.80      2.25 o 
  10   1  12        5.16        7.86      1.52 o 
  11   1  12       10.60        8.33      1.77 o 
 -11   2  12        0.05       -0.76      1.64 o 
 -10   2  12        0.00       -0.08      1.30 o 
  -9   2  12       31.91       28.75      3.40 o 
  -8   2  12        0.02        3.97      1.41 o 
  -7   2  12       41.69       42.34      2.57 o 
  -6   2  12        0.30       -1.41      0.95 o 
  -5   2  12       49.52       49.58      2.46 o 
  -4   2  12       30.29       33.72      2.10 o 
  -3   2  12      164.24      179.79      4.29 o 
  -2   2  12     1732.48     1604.78     19.44 o 
  -1   2  12     2068.04     2090.43     22.92 o 
   0   2  12       37.28       22.12      1.07 o 
   1   2  12       33.03       44.99      1.49 o 
   2   2  12        2.40        3.69      0.80 o 
   3   2  12       52.77       55.61      2.01 o 
   4   2  12        8.56        8.99      1.06 o 
   5   2  12        5.58        7.12      1.08 o 
   6   2  12       12.32       13.93      1.61 o 
   7   2  12       72.41       76.03      2.67 o 
   8   2  12       14.44       11.42      1.60 o 
   9   2  12        0.29       -0.85      1.14 o 
  10   2  12       10.70       13.48      1.72 o 
 -10   3  12        6.68        4.39      3.66 o 
  -9   3  12        0.47       -2.64      1.76 o 
  -8   3  12       21.13       14.77      1.93 o 
  -7   3  12       30.02       25.22      2.75 o 
  -6   3  12       10.82       12.86      2.29 o 
  -5   3  12        6.73       10.24      1.68 o 
  -4   3  12        5.61        2.65      1.40 o 
  -3   3  12       76.37       91.81      3.24 o 
  -2   3  12       48.57       36.99      2.76 o 
  -1   3  12       39.10       35.03      1.46 o 
   0   3  12       64.42       65.67      1.92 o 
   1   3  12       47.98       39.49      2.15 o 
   2   3  12      139.99      144.38      3.39 o 
   3   3  12        4.57        6.48      1.14 o 
   4   3  12       24.08       20.74      3.15 o 
   5   3  12        1.90        0.30      1.04 o 
   6   3  12        4.31       10.26      1.55 o 
   7   3  12        5.57        8.09      1.78 o 
   8   3  12        5.13        6.13      1.49 o 
   9   3  12        6.75        4.96      1.88 o 
  -8   4  12        6.17        4.97      3.14 o 
  -7   4  12        4.24        4.22      2.69 o 
  -6   4  12        0.48       -0.73      1.35 o 
  -5   4  12        5.25        5.37      1.65 o 
  -4   4  12       22.31       20.37      2.25 o 
  -3   4  12       22.50       20.81      2.24 o 
  -2   4  12      325.75      318.60      7.16 o 
  -1   4  12        0.59       -1.44      1.57 o 
   0   4  12        4.18        4.23      1.83 o 
   1   4  12        5.08        4.96      1.22 o 
   2   4  12       11.58       10.71      1.49 o 
   3   4  12       48.27       49.69      2.70 o 
   4   4  12      222.57      234.21      5.78 o 
   5   4  12        2.95        0.67      1.38 o 
   6   4  12       10.91        7.19      2.04 o 
   7   4  12        0.22       -0.39      3.36 o 
   8   4  12        0.29        1.42      1.83 o 
  -6   5  12        8.89        8.82      2.71 o 
  -5   5  12        0.00       -0.31      2.05 o 
  -4   5  12        5.33        1.67      1.83 o 
  -3   5  12        0.93       -1.33      1.83 o 
  -2   5  12        0.87        1.79      1.97 o 
  -1   5  12        2.19        1.08      2.03 o 
   0   5  12        0.98       -1.17      1.93 o 
   1   5  12        9.95        8.06      3.10 o 
   2   5  12       25.00       17.42      4.74 o 
   3   5  12        4.53        5.20      1.91 o 
   4   5  12       27.38       21.90      3.94 o 
   5   5  12        3.12        4.13      2.12 o 
 -11   0  13       45.14       43.43      6.34 o 
  -9   0  13      188.73      189.84     10.00 o 
  -7   0  13        1.75        0.63      1.12 o 
  -5   0  13     2044.35     2200.13     34.07 o 
  -3   0  13        1.93        1.30      0.84 o 
  -1   0  13     2287.27     1956.37     29.95 o 
   1   0  13      439.58      441.57      7.70 o 
   3   0  13      781.83      859.85     14.27 o 
   5   0  13       45.14       63.54      2.49 o 
   7   0  13      258.03      213.61      6.64 o 
   9   0  13       49.78       41.77      3.53 o 
  11   0  13        1.60       -1.46      2.44 o 
 -12   1  13        1.73        1.20      2.57 o 
 -11   1  13       36.58       41.50      4.45 o 
 -10   1  13       52.24       56.76      4.82 o 
  -9   1  13       62.24       64.92      4.75 o 
  -8   1  13       40.95       44.02      2.53 o 
  -7   1  13       44.03       50.11      2.43 o 
  -6   1  13       35.01       35.63      2.07 o 
  -5   1  13      122.15      104.80      2.92 o 
  -4   1  13       13.05       17.93      1.35 o 
  -3   1  13      988.03      991.49     12.58 o 
  -2   1  13      458.46      464.56      5.77 o 
  -1   1  13        3.65        4.67      0.54 o 
   0   1  13        2.75        0.45      0.46 o 
   1   1  13       10.40       23.57      0.97 o 
   2   1  13     1004.37     1067.96     12.14 o 
   3   1  13      299.59      352.91      4.73 o 
   4   1  13      123.32      148.06      3.11 o 
   5   1  13        0.02       -0.21      0.64 o 
   6   1  13      110.28      111.82      2.89 o 
   7   1  13       51.19       47.13      2.57 o 
   8   1  13       76.36       56.46      2.61 o 
   9   1  13       62.65       52.85      2.87 o 
  10   1  13        3.52        4.41      1.46 o 
  11   1  13        1.20        2.79      1.49 o 
 -11   2  13        1.63        5.74      3.66 o 
 -10   2  13        9.15        7.61      1.72 o 
  -9   2  13       34.65       40.52      2.99 o 
  -8   2  13      147.41      152.25      4.69 o 
  -7   2  13      134.22      122.20      5.35 o 
  -6   2  13       50.26       44.53      2.51 o 
  -5   2  13        5.95        3.09      1.08 o 
  -4   2  13        0.06        0.42      0.91 o 
  -3   2  13       96.48       84.59      2.91 o 
  -2   2  13     3361.18     3429.91     40.20 o 
  -1   2  13        0.02        2.22      0.89 o 
   0   2  13      378.42      363.78      4.95 o 
   1   2  13        5.41        8.46      0.92 o 
   2   2  13      713.61      727.80      9.96 o 
   3   2  13      151.03      166.83      3.47 o 
   4   2  13       11.00       12.38      1.23 o 
   5   2  13      271.04      251.56      4.79 o 
   6   2  13       86.13       83.98      2.70 o 
   7   2  13        1.82        3.04      1.16 o 
   8   2  13       13.53       15.30      1.66 o 
   9   2  13        0.81       -0.41      1.08 o 
  10   2  13        1.32        0.00      1.25 o 
 -10   3  13        0.57        0.00      3.42 o 
  -9   3  13       18.45       10.21      2.53 o 
  -8   3  13        1.78       -0.28      1.39 o 
  -7   3  13        1.37        2.28      1.32 o 
  -6   3  13       87.87       72.79      3.44 o 
  -5   3  13      138.95      111.30      3.80 o 
  -4   3  13      316.94      307.47      6.63 o 
  -3   3  13        4.70        1.35      1.08 o 
  -2   3  13        1.79        0.85      1.16 o 
  -1   3  13       25.74       30.36      1.66 o 
   0   3  13        8.55       12.50      1.09 o 
   1   3  13        0.00       -0.10      0.74 o 
   2   3  13        1.29        3.06      0.93 o 
   3   3  13      144.96      162.68      3.74 o 
   4   3  13       24.42       26.57      1.91 o 
   5   3  13        7.27       10.33      1.43 o 
   6   3  13        0.23       -1.24      1.09 o 
   7   3  13      241.94      220.15      5.08 o 
   8   3  13       21.30       15.22      1.86 o 
   9   3  13       25.35       29.42      2.65 o 
  -8   4  13        7.33        5.66      2.34 o 
  -7   4  13        6.22       14.80      3.18 o 
  -6   4  13        1.24        2.48      1.52 o 
  -5   4  13        0.01        1.24      1.38 o 
  -4   4  13        6.33        7.02      1.72 o 
  -3   4  13        3.30        4.13      1.94 o 
  -2   4  13      138.35      140.83      4.55 o 
  -1   4  13       20.05       18.25      2.63 o 
   0   4  13      137.02      137.62      5.30 o 
   1   4  13       12.94       13.04      1.85 o 
   2   4  13      177.27      177.13      4.24 o 
   3   4  13       51.54       63.38      2.87 o 
   4   4  13       14.40       19.30      2.00 o 
   5   4  13       45.01       45.26      2.79 o 
   6   4  13        4.52        6.46      1.66 o 
   7   4  13        0.66       -1.30      1.56 o 
   8   4  13        1.18        2.47      1.93 o 
  -6   5  13        4.04        4.94      2.47 o 
  -5   5  13        2.82       -1.17      2.01 o 
  -4   5  13        3.54        1.99      1.88 o 
  -3   5  13        0.96       -0.54      1.89 o 
  -2   5  13        2.15       -0.24      4.15 o 
  -1   5  13       46.75       47.21      4.05 o 
   0   5  13        4.54        2.03      2.15 o 
   1   5  13        7.13        6.96      2.39 o 
   2   5  13        0.10        1.87      2.03 o 
   3   5  13        8.68        7.98      2.00 o 
   4   5  13        1.48        4.55      2.01 o 
   5   5  13        0.74        0.88      1.91 o 
 -12   0  14        0.30       -3.17      2.93 o 
 -10   0  14      167.62      173.49     10.49 o 
  -8   0  14       29.98       30.75      4.39 o 
  -6   0  14      484.26      474.46     10.52 o 
  -4   0  14      726.65      659.33     11.31 o 
  -2   0  14       18.58       30.96      1.55 o 
   0   0  14      917.77      887.30     17.42 o 
   2   0  14       30.83       27.87      1.64 o 
   4   0  14      604.14      683.06     11.93 o 
   6   0  14        0.92        1.09      1.29 o 
   8   0  14      125.58      103.93      5.73 o 
  10   0  14        0.17       -2.33      1.55 o 
 -11   1  14       47.47       43.80      4.62 o 
 -10   1  14        8.17       12.35      2.76 o 
  -9   1  14       27.79       31.81      2.72 o 
  -8   1  14       85.20       79.91      3.07 o 
  -7   1  14       54.41       64.06      3.49 o 
  -6   1  14      158.68      164.07      4.12 o 
  -5   1  14      129.95      126.19      3.26 o 
  -4   1  14      400.41      414.46      6.04 o 
  -3   1  14       46.57       44.30      1.21 o 
  -2   1  14      122.08      119.17      2.09 o 
  -1   1  14      196.94      184.20      2.81 o 
   0   1  14     1126.86     1127.08     13.87 o 
   1   1  14        3.57        1.23      0.47 o 
   2   1  14       15.53       11.15      0.75 o 
   3   1  14      473.55      529.68      6.71 o 
   4   1  14      369.15      377.27      6.23 o 
   5   1  14       56.98       55.73      2.06 o 
   6   1  14        0.52        1.02      0.88 o 
   7   1  14        1.21        1.97      1.02 o 
   8   1  14       54.43       57.49      2.99 o 
   9   1  14        0.27        0.69      1.21 o 
  10   1  14       14.71       16.26      1.93 o 
  11   1  14        0.75       -1.90      1.33 o 
 -11   2  14        0.91        3.03      4.03 o 
 -10   2  14        0.01       -1.30      1.30 o 
  -9   2  14       73.66       67.44      3.40 o 
  -8   2  14       10.51       15.54      2.75 o 
  -7   2  14      162.24      180.62      4.84 o 
  -6   2  14        9.63       14.17      1.73 o 
  -5   2  14       34.39       43.94      2.47 o 
  -4   2  14      409.86      422.74      7.71 o 
  -3   2  14     1193.19     1209.03     17.81 o 
  -2   2  14     1187.22     1059.55     13.35 o 
  -1   2  14       50.62       70.10      1.81 o 
   0   2  14       99.15       93.65      2.01 o 
   1   2  14      441.99      437.04      5.82 o 
   2   2  14      122.94      167.04      3.43 o 
   3   2  14       59.84       57.79      2.03 o 
   4   2  14       80.86       73.87      2.33 o 
   5   2  14      149.64      148.24      3.53 o 
   6   2  14       11.03       17.69      1.61 o 
   7   2  14      120.96      111.49      3.29 o 
   8   2  14        2.25        1.60      1.21 o 
   9   2  14        9.88        5.83      1.69 o 
  10   2  14        0.31        0.49      1.29 o 
 -10   3  14        3.38        1.57      2.50 o 
  -9   3  14        4.46        4.06      2.20 o 
  -8   3  14        0.01        0.81      1.32 o 
  -7   3  14       47.33       55.06      3.19 o 
  -6   3  14      113.96      103.90      3.80 o 
  -5   3  14       81.04       80.12      3.62 o 
  -4   3  14      235.99      208.65      5.34 o 
  -3   3  14       11.57       15.69      1.78 o 
  -2   3  14       13.33       10.26      1.51 o 
  -1   3  14        3.09        6.33      1.28 o 
   0   3  14        6.80        5.94      0.80 o 
   1   3  14       68.99       92.18      2.63 o 
   2   3  14       34.62       31.91      1.98 o 
   3   3  14       34.85       33.05      1.99 o 
   4   3  14       67.10       62.62      2.64 o 
   5   3  14       32.01       39.87      2.32 o 
   6   3  14       23.46       27.52      2.13 o 
   7   3  14       26.14       23.98      2.10 o 
   8   3  14       49.27       51.80      2.94 o 
   9   3  14        2.90        2.27      1.69 o 
  -8   4  14        0.54       -1.16      2.06 o 
  -7   4  14        3.69        6.08      2.77 o 
  -6   4  14        1.94        3.00      1.62 o 
  -5   4  14        1.59        2.06      1.43 o 
  -4   4  14        5.19        2.91      1.56 o 
  -3   4  14        0.45       -0.85      1.10 o 
  -2   4  14       33.24       33.61      3.29 o 
  -1   4  14      189.09      187.46      6.28 o 
   0   4  14      185.41      176.20      6.05 o 
   1   4  14       46.16       50.53      2.96 o 
   2   4  14        0.11        1.40      1.56 o 
   3   4  14       68.35       72.43      3.01 o 
   4   4  14        2.39        3.90      1.59 o 
   5   4  14        7.03       10.35      1.75 o 
   6   4  14        9.75        8.97      1.74 o 
   7   4  14        0.42       -2.10      1.40 o 
  -5   5  14        0.04        0.91      2.17 o 
  -4   5  14        3.60        0.43      2.77 o 
  -3   5  14        5.84        6.02      2.17 o 
  -2   5  14        2.44        1.58      2.84 o 
  -1   5  14        0.05        0.46      1.96 o 
   0   5  14       27.47       33.47      5.30 o 
   1   5  14       12.37       14.79      2.75 o 
   2   5  14        7.74        6.73      2.57 o 
   3   5  14        1.54        2.37      2.51 o 
   4   5  14        0.52        0.02      2.04 o 
   5   5  14       13.52       10.31      2.16 o 
 -11   0  15       49.43       50.51      6.83 o 
  -9   0  15       87.78       82.96      6.59 o 
  -7   0  15       11.38       14.92      2.20 o 
  -5   0  15      238.68      236.88      5.24 o 
  -3   0  15       46.50       34.30      1.78 o 
  -1   0  15       57.38       56.08      2.02 o 
   1   0  15     1010.67      964.65     15.59 o 
   3   0  15      127.11      128.42      3.43 o 
   5   0  15       10.98       12.60      1.41 o 
   7   0  15       30.65       31.95      2.93 o 
   9   0  15        1.34        0.24      1.63 o 
  11   0  15       13.28       30.99      3.71 o 
 -11   1  15       49.35       51.61      4.97 o 
 -10   1  15        0.01       -1.63      3.17 o 
  -9   1  15       34.06       34.22      2.91 o 
  -8   1  15        0.18        0.18      1.05 o 
  -7   1  15      205.30      208.21      4.85 o 
  -6   1  15       28.49       33.17      2.10 o 
  -5   1  15       30.30       31.93      2.78 o 
  -4   1  15        5.22        7.24      0.87 o 
  -3   1  15      248.28      219.81      3.30 o 
  -2   1  15       95.80       83.82      2.53 o 
  -1   1  15      327.14      357.49      4.75 o 
   0   1  15      142.94      130.09      2.30 o 
   1   1  15       37.28       25.43      1.22 o 
   2   1  15       33.30       40.23      1.58 o 
   3   1  15        2.10        2.07      0.49 o 
   4   1  15       54.27       62.47      2.00 o 
   5   1  15        2.85        3.01      1.07 o 
   6   1  15       77.68       94.01      2.95 o 
   7   1  15        0.09        1.36      0.99 o 
   8   1  15        0.13        0.06      0.99 o 
   9   1  15       10.43       12.36      3.17 o 
  10   1  15        0.04       -1.72      1.15 o 
  11   1  15        0.38        0.03      1.43 o 
 -11   2  15        1.27       -1.19      2.16 o 
 -10   2  15       12.17       10.15      1.82 o 
  -9   2  15        5.16        2.10      1.45 o 
  -8   2  15        0.19        1.16      1.31 o 
  -7   2  15       58.76       65.61      3.15 o 
  -6   2  15      135.59      138.05      4.02 o 
  -5   2  15      122.37      110.63      3.87 o 
  -4   2  15      137.25      148.11      4.01 o 
  -3   2  15       24.48       29.08      2.11 o 
  -2   2  15       66.12       82.04      2.30 o 
  -1   2  15      196.38      195.10      3.13 o 
   0   2  15      173.06      164.18      2.85 o 
   1   2  15       23.41       19.70      1.18 o 
   2   2  15       27.76       27.05      1.57 o 
   3   2  15      190.05      189.43      3.84 o 
   4   2  15      174.97      196.44      4.03 o 
   5   2  15      282.28      299.23      5.43 o 
   6   2  15      235.95      231.00      4.80 o 
   7   2  15        0.32        3.43      1.26 o 
   8   2  15       45.79       39.42      2.39 o 
   9   2  15        3.89        6.39      1.42 o 
  10   2  15        0.32       -0.35      1.31 o 
 -10   3  15        7.96        9.23      2.55 o 
  -9   3  15        3.47        3.15      1.66 o 
  -8   3  15        5.64        4.95      1.61 o 
  -7   3  15        3.05       -1.96      1.35 o 
  -6   3  15       12.55       16.65      2.08 o 
  -5   3  15        1.38        1.43      1.32 o 
  -4   3  15        0.56        4.98      1.66 o 
  -3   3  15        0.94        8.53      1.57 o 
  -2   3  15      253.74      243.15      6.48 o 
  -1   3  15        3.99        6.47      1.31 o 
   0   3  15       12.04       19.29      1.36 o 
   1   3  15       39.54       39.86      1.99 o 
   2   3  15        1.41        2.43      0.95 o 
   3   3  15       88.35       94.55      2.88 o 
   4   3  15       53.31       49.31      2.48 o 
   5   3  15        0.19       -0.44      1.07 o 
   6   3  15       25.74       33.96      2.48 o 
   7   3  15      115.13      112.16      3.67 o 
   8   3  15        0.81        4.12      1.47 o 
   9   3  15        5.45        2.48      1.63 o 
  -8   4  15        6.82        5.99      2.53 o 
  -7   4  15        0.81        1.45      1.64 o 
  -6   4  15        1.81        2.44      1.64 o 
  -5   4  15        4.65        4.01      1.63 o 
  -4   4  15        0.25       -0.87      1.29 o 
  -3   4  15       10.03        7.30      1.70 o 
  -2   4  15       10.39       13.50      2.25 o 
  -1   4  15      493.56      480.73     11.18 o 
   0   4  15      119.24      108.92      6.98 o 
   1   4  15        0.07       -1.54      1.58 o 
   2   4  15       17.49       18.68      1.78 o 
   3   4  15       27.50       26.70      2.09 o 
   4   4  15       31.08       28.83      2.30 o 
   5   4  15      185.75      194.04      4.94 o 
   6   4  15       31.42       38.54      2.64 o 
   7   4  15        3.74        2.77      2.29 o 
  -5   5  15        0.70       -1.56      2.10 o 
  -4   5  15        4.00        7.53      2.37 o 
  -3   5  15        0.07       -1.21      1.79 o 
  -2   5  15       14.73       10.20      2.49 o 
  -1   5  15        0.01        0.15      2.07 o 
   0   5  15        0.08        0.97      1.88 o 
   1   5  15        1.26        6.22      2.39 o 
   2   5  15        0.41        1.19      2.07 o 
   3   5  15        6.09        4.33      2.42 o 
   4   5  15        8.68        7.67      2.09 o 
 -10   0  16        2.20        4.88      3.17 o 
  -8   0  16       85.42       82.72      6.34 o 
  -6   0  16      131.71      138.11      4.03 o 
  -4   0  16        3.40        1.52      1.02 o 
  -2   0  16      103.28       77.65      2.49 o 
   0   0  16     2040.39     1678.36    112.65 o 
   2   0  16      737.65      864.34     14.41 o 
   4   0  16       68.94       71.80      2.67 o 
   6   0  16      194.66      171.57      4.74 o 
   8   0  16      226.58      207.30      6.99 o 
  10   0  16       35.55       30.58      3.51 o 
 -11   1  16        6.36        3.06      2.29 o 
 -10   1  16        1.68       -0.63      2.56 o 
  -9   1  16       31.58       36.47      3.78 o 
  -8   1  16       28.19       28.21      2.17 o 
  -7   1  16        3.97        3.88      1.25 o 
  -6   1  16        4.21        2.96      1.03 o 
  -5   1  16        0.05       -0.67      0.69 o 
  -4   1  16        2.56        1.58      0.63 o 
  -3   1  16      463.07      443.43      5.73 o 
  -2   1  16       54.85       67.13      1.78 o 
  -1   1  16      134.60      146.57      2.49 o 
   0   1  16      144.95      133.43      2.37 o 
   1   1  16     2353.90     2287.01     24.92 o 
   2   1  16       75.90       79.78      1.79 o 
   3   1  16        0.00        6.05      0.68 o 
   4   1  16        5.65        6.74      0.93 o 
   5   1  16        5.46        3.39      1.00 o 
   6   1  16        2.58        2.53      0.97 o 
   7   1  16      126.27      131.80      3.86 o 
   8   1  16       14.44       11.26      1.49 o 
   9   1  16        2.86        3.62      1.36 o 
  10   1  16       10.84        5.75      1.62 o 
 -11   2  16        4.75        4.63      2.46 o 
 -10   2  16        0.48        0.57      1.93 o 
  -9   2  16        0.62        2.16      1.46 o 
  -8   2  16       37.30       43.28      2.87 o 
  -7   2  16       93.51       91.62      3.52 o 
  -6   2  16       44.51       47.09      2.75 o 
  -5   2  16        1.43        2.93      1.30 o 
  -4   2  16       86.66       88.20      3.06 o 
  -3   2  16       33.38       42.87      2.39 o 
  -2   2  16      430.95      387.36      7.35 o 
  -1   2  16       47.74       39.06      1.73 o 
   0   2  16       27.16       33.51      1.33 o 
   1   2  16      166.44      165.15      2.94 o 
   2   2  16      209.69      205.22      3.95 o 
   3   2  16      115.19      122.99      2.99 o 
   4   2  16       68.15       64.31      2.97 o 
   5   2  16        7.14        7.76      1.26 o 
   6   2  16       25.88       24.28      1.89 o 
   7   2  16      264.73      241.77      5.16 o 
   8   2  16       23.48       23.71      2.01 o 
   9   2  16        0.49       -0.32      1.19 o 
  10   2  16        0.33       -1.90      1.27 o 
 -10   3  16       17.66       19.20      3.14 o 
  -9   3  16       16.77       11.95      2.06 o 
  -8   3  16       19.25       28.75      2.64 o 
  -7   3  16        5.53        3.50      1.46 o 
  -6   3  16       38.39       45.41      2.95 o 
  -5   3  16        7.50        8.40      2.12 o 
  -4   3  16     1522.03     1491.23     25.60 o 
  -3   3  16      949.14      846.24     16.05 o 
  -2   3  16      105.48      115.02      3.67 o 
  -1   3  16       68.07       58.72      2.82 o 
   0   3  16        0.12        1.48      0.85 o 
   1   3  16        0.06        1.01      0.97 o 
   2   3  16      199.52      212.02      4.39 o 
   3   3  16       30.64       32.02      1.98 o 
   4   3  16       11.39       14.27      1.58 o 
   5   3  16        1.83        1.95      1.16 o 
   6   3  16        0.65       -0.73      1.20 o 
   7   3  16        0.51        1.39      1.38 o 
   8   3  16       32.09       32.83      2.42 o 
   9   3  16        0.01       -0.53      1.38 o 
  -8   4  16        6.01        7.42      2.65 o 
  -7   4  16        0.19        4.00      1.74 o 
  -6   4  16        8.94        6.21      1.76 o 
  -5   4  16        0.25       -1.80      1.20 o 
  -4   4  16        0.04       -0.39      1.35 o 
  -3   4  16      106.76      107.66      4.11 o 
  -2   4  16        0.82       -0.83      1.60 o 
  -1   4  16      116.10      107.28      4.88 o 
   0   4  16        2.79       -1.32      1.64 o 
   1   4  16        7.26        7.53      2.14 o 
   2   4  16       21.06       27.40      2.78 o 
   3   4  16      171.31      163.04      5.15 o 
   4   4  16       10.97       13.18      1.82 o 
   5   4  16      144.78      146.61      5.07 o 
   6   4  16        7.18       10.43      1.79 o 
   7   4  16        0.00        0.98      1.62 o 
  -5   5  16        1.78        3.48      2.14 o 
  -4   5  16        0.04       -2.62      1.75 o 
  -3   5  16        5.88        9.02      2.47 o 
  -2   5  16        0.74        0.54      2.01 o 
  -1   5  16       10.51       12.51      3.98 o 
   0   5  16       21.40       13.59      2.81 o 
   1   5  16        1.75        1.35      3.02 o 
   2   5  16        0.00        0.31      2.19 o 
   3   5  16       12.55       12.66      3.40 o 
   4   5  16        1.49       -1.14      2.16 o 
 -11   0  17        4.87        6.10      3.42 o 
  -9   0  17        6.40       13.42      3.66 o 
  -7   0  17       20.07       21.23      3.42 o 
  -5   0  17       31.39       25.35      1.85 o 
  -3   0  17      120.29      154.89      3.80 o 
  -1   0  17     1435.31     1360.90     21.60 o 
   1   0  17       32.73       29.31      1.64 o 
   3   0  17      370.84      347.06      7.90 o 
   5   0  17       19.59       22.78      1.87 o 
   7   0  17       46.53       48.34      3.71 o 
   9   0  17        9.23        4.39      1.90 o 
 -11   1  17        8.10       14.99      5.73 o 
 -10   1  17       12.06       14.80      2.74 o 
  -9   1  17       78.08       82.23      4.66 o 
  -8   1  17        4.79        3.23      1.31 o 
  -7   1  17       73.96       66.18      2.76 o 
  -6   1  17        2.37        4.93      1.16 o 
  -5   1  17       51.99       56.76      2.38 o 
  -4   1  17       80.36       94.71      2.34 o 
  -3   1  17      185.09      201.19      3.20 o 
  -2   1  17       81.04       81.64      1.80 o 
  -1   1  17       39.63       44.49      1.33 o 
   0   1  17      133.65      151.78      2.62 o 
   1   1  17       49.49       75.52      1.91 o 
   2   1  17       67.65       60.72      2.20 o 
   3   1  17        0.10       -0.46      0.46 o 
   4   1  17        0.35        1.70      0.78 o 
   5   1  17       16.08       21.22      1.54 o 
   6   1  17      115.34      124.16      3.24 o 
   7   1  17      126.14      123.42      4.03 o 
   8   1  17        1.03        0.72      1.17 o 
   9   1  17        4.32        2.65      1.51 o 
  10   1  17        5.06        4.84      1.57 o 
 -11   2  17        0.20       -1.90      2.15 o 
 -10   2  17        1.59       -1.45      1.93 o 
  -9   2  17       13.12        7.89      1.75 o 
  -8   2  17      359.73      328.86      7.23 o 
  -7   2  17       45.14       50.15      2.97 o 
  -6   2  17       32.64       38.72      2.55 o 
  -5   2  17       97.63      112.85      3.63 o 
  -4   2  17      187.30      183.49      4.63 o 
  -3   2  17       69.83       68.57      2.77 o 
  -2   2  17        1.81        2.17      1.42 o 
  -1   2  17      274.60      303.91      4.51 o 
   0   2  17       93.28       97.03      2.15 o 
   1   2  17      127.64      142.15      2.70 o 
   2   2  17       28.10       28.98      2.36 o 
   3   2  17      121.08      101.94      3.36 o 
   4   2  17       14.35       16.20      1.44 o 
   5   2  17       42.30       41.73      2.23 o 
   6   2  17      267.92      253.40      5.82 o 
   7   2  17        3.29        7.85      1.53 o 
   8   2  17       43.88       43.92      2.63 o 
   9   2  17        2.65       -0.27      1.24 o 
  10   2  17        0.66       -0.83      1.49 o 
  -9   3  17        0.25       -2.10      1.40 o 
  -8   3  17        0.40       -1.10      1.83 o 
  -7   3  17        0.00        0.32      1.36 o 
  -6   3  17      105.08      105.10      7.78 o 
  -5   3  17       40.89       37.94      3.98 o 
  -4   3  17      501.17      477.73      9.26 o 
  -3   3  17       56.98       51.81      3.62 o 
  -2   3  17       97.23      101.88      3.57 o 
  -1   3  17        1.53        4.41      1.28 o 
   0   3  17      158.98      155.34      4.05 o 
   1   3  17       75.89       80.58      2.46 o 
   2   3  17       16.18        7.60      1.24 o 
   3   3  17       16.72       11.88      1.44 o 
   4   3  17       89.83       91.65      3.02 o 
   5   3  17       42.13       41.60      2.46 o 
   6   3  17        1.25        3.04      1.40 o 
   7   3  17       11.37       15.16      1.91 o 
   8   3  17        9.26       11.85      1.82 o 
   9   3  17        0.89        2.38      1.48 o 
  -8   4  17        0.66       -0.31      2.06 o 
  -7   4  17       11.41       14.05      2.20 o 
  -6   4  17        5.22        5.45      1.94 o 
  -5   4  17        0.28        2.65      1.57 o 
  -4   4  17        5.50        3.99      1.66 o 
  -3   4  17       78.83       72.33      3.81 o 
  -2   4  17        5.92       13.56      2.42 o 
  -1   4  17       55.21       69.78      4.46 o 
   0   4  17        3.02        1.49      1.86 o 
   1   4  17       24.90       33.05      3.33 o 
   2   4  17       44.24       49.16      4.12 o 
   3   4  17       14.09       17.08      1.88 o 
   4   4  17       89.65       92.35      4.62 o 
   5   4  17       56.98       71.04      4.17 o 
   6   4  17        0.72        1.13      1.40 o 
   7   4  17        0.02        0.37      1.50 o 
  -5   5  17        4.94        6.00      2.74 o 
  -4   5  17        6.28        5.77      2.37 o 
  -3   5  17        1.62        0.50      1.93 o 
  -2   5  17        0.08       -0.29      1.89 o 
  -1   5  17        2.40        2.47      2.31 o 
   0   5  17       10.49        6.69      2.42 o 
   1   5  17        5.48        5.23      2.48 o 
   2   5  17        2.14        6.76      2.58 o 
   3   5  17       23.83       17.71      3.13 o 
   4   5  17       14.97       11.79      2.94 o 
 -10   0  18       53.41       59.05      6.83 o 
  -8   0  18       63.85       62.95      5.61 o 
  -6   0  18        6.51        9.35      1.73 o 
  -4   0  18       12.34       22.98      1.72 o 
  -2   0  18      418.21      407.10     14.11 o 
   0   0  18      893.34      806.61     48.96 o 
   2   0  18       46.33       47.70      2.39 o 
   4   0  18      279.45      268.66      6.01 o 
   6   0  18       10.52        6.06      1.70 o 
   8   0  18       52.89       43.01      3.71 o 
  10   0  18       39.68       39.36      3.96 o 
 -11   1  18        2.06        4.51      2.81 o 
 -10   1  18        9.01        3.90      3.17 o 
  -9   1  18        2.11       -1.66      1.63 o 
  -8   1  18       63.39       77.36      3.84 o 
  -7   1  18        2.89        3.75      1.19 o 
  -6   1  18      204.68      198.45      4.69 o 
  -5   1  18        2.07        2.47      0.94 o 
  -4   1  18        6.09        5.45      1.20 o 
  -3   1  18        3.20        3.21      0.64 o 
  -2   1  18      144.86      152.19      2.73 o 
  -1   1  18        3.00        1.66      0.66 o 
   0   1  18      194.06      197.28      3.19 o 
   1   1  18      272.71      321.50      4.59 o 
   2   1  18        0.42        3.47      0.69 o 
   3   1  18       99.96       87.81      2.39 o 
   4   1  18      441.61      448.44      7.40 o 
   5   1  18       43.87       43.77      2.14 o 
   6   1  18      203.30      192.36      5.50 o 
   7   1  18       11.69       11.74      1.50 o 
   8   1  18        2.27        3.03      1.30 o 
   9   1  18       12.22       11.48      1.80 o 
  10   1  18        7.69        6.36      1.73 o 
 -10   2  18        0.14        0.76      1.67 o 
  -9   2  18       55.85       58.61      3.50 o 
  -8   2  18       87.35       74.90      3.61 o 
  -7   2  18        0.85        0.84      1.16 o 
  -6   2  18       44.93       43.31      2.82 o 
  -5   2  18        7.83        7.98      1.46 o 
  -4   2  18        4.68        8.56      1.43 o 
  -3   2  18       18.37       21.00      1.84 o 
  -2   2  18      122.58      118.33      3.36 o 
  -1   2  18       23.59       29.62      1.23 o 
   0   2  18       52.86       42.13      1.45 o 
   1   2  18      198.85      209.25      3.99 o 
   2   2  18       17.12       16.92      1.36 o 
   3   2  18       61.54       73.16      2.42 o 
   4   2  18       10.92        9.87      1.28 o 
   5   2  18        7.61       10.37      1.57 o 
   6   2  18      290.81      288.02      5.68 o 
   7   2  18       18.79       17.85      1.79 o 
   8   2  18        8.63       15.79      1.81 o 
   9   2  18        0.56       -0.65      1.18 o 
  -9   3  18        5.09        4.80      1.76 o 
  -8   3  18        1.56        0.25      1.36 o 
  -7   3  18        5.73        3.28      1.60 o 
  -6   3  18        8.61       12.05      1.88 o 
  -5   3  18      331.33      316.14      7.14 o 
  -4   3  18      241.43      248.04      6.14 o 
  -3   3  18      433.10      453.21     10.35 o 
  -2   3  18      392.92      391.87      7.88 o 
  -1   3  18        5.23        2.44      2.05 o 
   0   3  18       12.76       17.45      2.34 o 
   1   3  18       29.09       27.63      1.78 o 
   2   3  18       44.35       45.74      2.19 o 
   3   3  18      137.79      135.82      3.58 o 
   4   3  18        1.54        3.32      1.24 o 
   5   3  18        0.07        0.54      1.08 o 
   6   3  18       33.48       38.34      2.48 o 
   7   3  18        0.05       -1.17      1.23 o 
   8   3  18        2.72        1.69      1.44 o 
  -8   4  18        0.43        2.54      2.55 o 
  -7   4  18        0.00        1.43      1.63 o 
  -6   4  18       12.69        8.76      1.99 o 
  -5   4  18        1.79        0.72      1.51 o 
  -4   4  18       10.29       12.56      2.03 o 
  -3   4  18        5.97        5.84      1.93 o 
  -2   4  18       29.16       31.74      4.95 o 
  -1   4  18        5.98        6.91      2.08 o 
   0   4  18        4.58       -1.25      1.85 o 
   1   4  18       18.01       18.12      2.68 o 
   2   4  18        9.95        9.46      2.42 o 
   3   4  18        0.12       -0.99      1.17 o 
   4   4  18        1.56        4.23      1.42 o 
   5   4  18       20.48       19.21      2.08 o 
   6   4  18       16.34       11.31      2.09 o 
   7   4  18        0.13       -2.04      1.38 o 
  -4   5  18        0.29       -0.72      2.04 o 
  -3   5  18        0.09       -0.58      1.94 o 
  -2   5  18        0.14       -2.43      1.77 o 
  -1   5  18       40.59       38.98      3.86 o 
   0   5  18        0.05       -0.02      2.19 o 
   1   5  18       15.61       23.06      3.25 o 
   2   5  18        0.34        0.76      2.20 o 
   3   5  18       31.20       42.00      4.27 o 
 -11   0  19        5.31        1.46      2.93 o 
  -9   0  19      182.70      189.35     10.49 o 
  -7   0  19       84.04       80.28      5.86 o 
  -5   0  19      345.80      321.74      6.74 o 
  -3   0  19      711.40      744.39     12.91 o 
  -1   0  19      914.00      907.99     15.16 o 
   1   0  19      746.54      865.59     22.01 o 
   3   0  19      660.12      671.14     14.75 o 
   5   0  19      273.91      280.48      6.43 o 
   7   0  19      182.93      176.81      8.05 o 
   9   0  19       11.65        8.66      2.50 o 
 -11   1  19        4.42        5.08      2.57 o 
 -10   1  19        9.87        4.90      2.22 o 
  -9   1  19       20.15       26.45      3.33 o 
  -8   1  19      160.77      180.28      5.63 o 
  -7   1  19      130.98      131.66      4.02 o 
  -6   1  19       63.93       73.85      4.09 o 
  -5   1  19      103.45      107.62      3.26 o 
  -4   1  19       45.17       44.51      2.20 o 
  -3   1  19        0.36        0.03      0.67 o 
  -2   1  19      312.36      335.06      4.75 o 
  -1   1  19      944.49      874.35     10.40 o 
   0   1  19       99.31      105.60      2.17 o 
   1   1  19      609.88      601.07      7.93 o 
   2   1  19      201.72      227.69      3.65 o 
   3   1  19      100.14       91.06      2.59 o 
   4   1  19      100.32       98.42      2.72 o 
   5   1  19      362.37      357.43      6.17 o 
   6   1  19        8.85        7.66      1.27 o 
   7   1  19        9.51        8.16      1.38 o 
   8   1  19       12.70       10.28      1.61 o 
   9   1  19        6.90        9.29      2.29 o 
  10   1  19        0.68        2.40      1.84 o 
 -10   2  19        0.69        0.77      1.79 o 
  -9   2  19       22.43       31.56      4.05 o 
  -8   2  19        4.13        3.19      1.44 o 
  -7   2  19       18.35       22.79      2.18 o 
  -6   2  19       42.45       39.28      2.62 o 
  -5   2  19      402.00      421.82     14.05 o 
  -4   2  19       73.58       85.51      4.05 o 
  -3   2  19        4.78        6.08      1.24 o 
  -2   2  19       27.03       33.23      2.32 o 
  -1   2  19       63.04       62.57      2.45 o 
   0   2  19        5.78        5.17      1.04 o 
   1   2  19       15.70       10.41      1.04 o 
   2   2  19       29.97       28.16      1.66 o 
   3   2  19      126.64      148.53      3.49 o 
   4   2  19       16.23       17.29      1.50 o 
   5   2  19       42.61       46.93      2.42 o 
   6   2  19        1.05        3.52      1.28 o 
   7   2  19        9.58       14.71      1.77 o 
   8   2  19       47.01       40.48      3.17 o 
   9   2  19       11.61       12.20      1.96 o 
  -9   3  19        1.92        1.63      1.65 o 
  -8   3  19        1.65        1.28      1.46 o 
  -7   3  19        0.01        0.03      1.25 o 
  -6   3  19       30.67       30.10      3.20 o 
  -5   3  19        1.77        4.04      1.55 o 
  -4   3  19       12.97       27.58      2.50 o 
  -3   3  19     1182.34     1013.30     18.96 o 
  -2   3  19        0.90        2.76      1.44 o 
  -1   3  19       62.42       45.89      3.41 o 
   0   3  19       29.43       24.40      2.59 o 
   1   3  19      218.31      206.18      4.29 o 
   2   3  19      113.50      124.95      3.57 o 
   3   3  19       81.89       84.80      2.95 o 
   4   3  19        9.49       11.79      1.52 o 
   5   3  19       14.09       15.34      2.53 o 
   6   3  19        0.99        1.24      1.31 o 
   7   3  19        0.13       -0.95      1.26 o 
   8   3  19       10.56       13.35      1.94 o 
  -7   4  19        2.29        4.22      1.94 o 
  -6   4  19       14.27       20.81      2.53 o 
  -5   4  19        7.55        5.29      1.80 o 
  -4   4  19       10.97        6.83      1.70 o 
  -3   4  19       19.97       20.53      2.75 o 
  -2   4  19       29.79       29.97      3.19 o 
  -1   4  19        0.08        0.30      2.16 o 
   0   4  19       40.66       48.30      3.89 o 
   1   4  19        0.00        0.34      1.77 o 
   2   4  19        8.91        5.22      3.02 o 
   3   4  19        4.22        5.11      1.87 o 
   4   4  19       37.63       35.84      2.45 o 
   5   4  19        2.25       -0.72      1.39 o 
   6   4  19       16.81       12.89      1.96 o 
  -4   5  19        1.33        4.06      2.37 o 
  -3   5  19        0.03       -0.14      1.92 o 
  -2   5  19        5.69        5.86      2.33 o 
  -1   5  19        0.00        1.69      2.62 o 
   0   5  19        0.31       -3.00      2.11 o 
   1   5  19       12.17       12.13      3.66 o 
   2   5  19        0.61       -3.24      2.16 o 
   3   5  19       38.11       37.88      4.79 o 
 -10   0  20        5.57       10.25      3.90 o 
  -8   0  20       60.38       64.42      5.61 o 
  -6   0  20      159.79      149.33      8.05 o 
  -4   0  20      450.72      442.64      8.59 o 
  -2   0  20      280.51      296.15      6.20 o 
   0   0  20      513.26      418.27     27.83 o 
   2   0  20       42.16       31.76      2.01 o 
   4   0  20      420.68      426.92      8.59 o 
   6   0  20        2.62        1.22      1.95 o 
   8   0  20        4.35        4.17      1.98 o 
  10   0  20        5.14        1.46      4.88 o 
 -11   1  20        2.37        4.19      2.32 o 
 -10   1  20      106.93      104.95      8.78 o 
  -9   1  20       40.83       42.40      5.37 o 
  -8   1  20       28.49       31.31      2.85 o 
  -7   1  20        0.00       -0.53      1.01 o 
  -6   1  20      191.27      199.59      4.81 o 
  -5   1  20       45.23       47.97      2.49 o 
  -4   1  20        4.60       10.32      1.39 o 
  -3   1  20       43.87       46.77      1.76 o 
  -2   1  20       81.54       91.39      2.06 o 
  -1   1  20       71.81       59.65      1.76 o 
   0   1  20      130.54      137.86      2.61 o 
   1   1  20       97.85       95.41      2.53 o 
   2   1  20        0.97        2.77      0.64 o 
   3   1  20       36.96       37.75      1.86 o 
   4   1  20      408.50      376.65      6.29 o 
   5   1  20        1.63        3.37      1.19 o 
   6   1  20       40.16       38.12      2.21 o 
   7   1  20        7.35        6.97      1.51 o 
   8   1  20       24.14       18.44      1.98 o 
   9   1  20        1.73        3.96      1.49 o 
  10   1  20        1.87        2.66      1.94 o 
 -10   2  20        0.37       -1.02      1.87 o 
  -9   2  20        2.90        0.65      1.45 o 
  -8   2  20        0.00        0.70      1.35 o 
  -7   2  20       32.99       34.63      2.61 o 
  -6   2  20       26.90       36.18      2.58 o 
  -5   2  20      133.00      117.34      5.85 o 
  -4   2  20       73.91       79.56      3.08 o 
  -3   2  20        3.87        4.66      1.27 o 
  -2   2  20      101.93      116.46      3.44 o 
  -1   2  20        6.51        4.82      1.08 o 
   0   2  20       10.68       15.26      1.07 o 
   1   2  20       76.82       82.73      2.39 o 
   2   2  20       59.68       65.92      2.27 o 
   3   2  20      279.38      273.47      5.14 o 
   4   2  20       41.64       44.87      2.34 o 
   5   2  20       21.04       17.01      1.60 o 
   6   2  20      208.46      206.45      4.71 o 
   7   2  20       31.91       33.00      2.28 o 
   8   2  20        0.00        0.37      1.26 o 
   9   2  20        8.41        8.31      1.79 o 
  -9   3  20        1.98        2.67      1.63 o 
  -8   3  20        0.59       -0.49      2.01 o 
  -7   3  20        0.01        1.02      1.38 o 
  -6   3  20        0.10       -0.50      1.35 o 
  -5   3  20        0.17       -0.01      1.39 o 
  -4   3  20      110.16      114.44      4.11 o 
  -3   3  20        4.52       11.58      1.98 o 
  -2   3  20       74.89       91.80      3.67 o 
  -1   3  20       54.91       50.51      3.61 o 
   0   3  20      134.36      131.13      5.06 o 
   1   3  20       16.22       13.32      1.75 o 
   2   3  20        1.71       -0.29      1.48 o 
   3   3  20       18.23       20.39      1.75 o 
   4   3  20       19.43       22.08      1.90 o 
   5   3  20        3.35        6.79      1.55 o 
   6   3  20        1.22       -1.85      1.23 o 
   7   3  20        0.80       -1.33      1.33 o 
   8   3  20        0.83        1.18      1.46 o 
  -7   4  20        3.35        3.41      1.85 o 
  -6   4  20       51.41       34.42      4.23 o 
  -5   4  20       46.67       60.58      3.76 o 
  -4   4  20        0.30        0.99      1.80 o 
  -3   4  20        0.31       -1.51      1.91 o 
  -2   4  20        8.40       14.34      2.52 o 
  -1   4  20        0.72        2.61      2.50 o 
   0   4  20        4.53        6.84      2.20 o 
   1   4  20       46.86       45.93      4.87 o 
   2   4  20        1.65       -2.05      1.56 o 
   3   4  20        7.67       10.47      1.95 o 
   4   4  20        2.56        2.72      1.44 o 
   5   4  20        0.85       -1.62      1.39 o 
   6   4  20       46.27       47.38      3.00 o 
  -3   5  20        0.47        1.25      2.21 o 
  -2   5  20        0.62        2.48      2.19 o 
  -1   5  20        0.43        1.21      2.87 o 
   0   5  20        6.20        5.26      2.68 o 
   1   5  20        2.54        0.27      2.21 o 
   2   5  20        1.49        0.79      2.25 o 
 -11   0  21        5.37        0.24      3.17 o 
  -9   0  21       18.56       22.45      4.39 o 
  -7   0  21        7.93        7.56      2.68 o 
  -5   0  21      294.02      271.43      7.66 o 
  -3   0  21       15.55       15.11      1.54 o 
  -1   0  21      565.98      638.21     11.41 o 
   1   0  21      222.93      203.73      7.14 o 
   3   0  21        4.13        8.71      1.74 o 
   5   0  21      161.56      149.37      5.52 o 
   7   0  21       73.53       75.16      4.30 o 
   9   0  21       30.26       27.39      3.44 o 
 -10   1  21       28.59       33.67      4.03 o 
  -9   1  21       60.95       54.39      4.65 o 
  -8   1  21       13.69       12.62      2.50 o 
  -7   1  21        5.20        8.14      1.77 o 
  -6   1  21       35.66       37.85      2.44 o 
  -5   1  21        8.36        9.96      2.22 o 
  -4   1  21      125.38      132.03      4.04 o 
  -3   1  21      200.01      180.79      3.62 o 
  -2   1  21      170.44      163.52      2.98 o 
  -1   1  21      125.00      107.39      2.31 o 
   0   1  21       18.05       19.80      1.17 o 
   1   1  21       13.11       13.81      0.98 o 
   2   1  21       13.56       10.93      0.94 o 
   3   1  21       81.96       82.05      4.25 o 
   4   1  21      392.12      378.03      6.37 o 
   5   1  21       21.56       24.01      2.06 o 
   6   1  21       84.83       79.75      3.59 o 
   7   1  21      136.81      131.68      4.02 o 
   8   1  21        5.90        4.70      1.46 o 
   9   1  21       18.09       18.03      2.82 o 
 -10   2  21       31.83       33.24      8.17 o 
  -9   2  21        0.67        0.05      1.68 o 
  -8   2  21       18.98       14.66      2.03 o 
  -7   2  21        0.13       -1.23      1.21 o 
  -6   2  21       13.44       12.31      1.79 o 
  -5   2  21      396.38      410.21     10.95 o 
  -4   2  21        3.70        3.24      2.22 o 
  -3   2  21      232.37      261.00      5.80 o 
  -2   2  21       68.93       58.24      2.73 o 
  -1   2  21       23.37       21.66      1.76 o 
   0   2  21        4.81        5.73      0.96 o 
   1   2  21        1.67        2.88      0.86 o 
   2   2  21      277.16      277.82      5.11 o 
   3   2  21       80.36       82.21      2.68 o 
   4   2  21       11.59       12.21      1.43 o 
   5   2  21       38.32       38.37      2.26 o 
   6   2  21       62.53       74.99      2.95 o 
   7   2  21        4.47        4.99      1.44 o 
   8   2  21       10.01       13.91      2.10 o 
   9   2  21        0.00       -0.43      1.49 o 
  -9   3  21        0.20       -1.12      1.59 o 
  -8   3  21        1.95        2.98      1.63 o 
  -7   3  21        0.62        0.51      1.38 o 
  -6   3  21       29.97       39.09      2.97 o 
  -5   3  21       78.64       67.86      3.59 o 
  -4   3  21       39.13       31.33      2.99 o 
  -3   3  21      218.90      223.83      5.73 o 
  -2   3  21      218.25      199.23      6.40 o 
  -1   3  21      253.90      208.48      6.43 o 
   0   3  21        2.97        5.18      1.86 o 
   1   3  21       85.00       73.34      4.15 o 
   2   3  21      189.69      157.66      3.89 o 
   3   3  21        0.32       -0.10      1.11 o 
   4   3  21       14.52       14.34      1.63 o 
   5   3  21        9.09       11.91      1.69 o 
   6   3  21       50.46       53.02      3.35 o 
   7   3  21        1.83       -1.50      1.25 o 
   8   3  21        2.38        1.41      1.55 o 
  -7   4  21        3.03        3.40      1.97 o 
  -6   4  21       34.39       34.58      3.06 o 
  -5   4  21       17.26       21.28      2.52 o 
  -4   4  21        9.25        6.43      2.25 o 
  -3   4  21        6.96       15.99      2.66 o 
  -2   4  21        0.33       -0.73      1.64 o 
  -1   4  21       14.36       12.10      3.54 o 
   0   4  21        0.43       -0.68      1.71 o 
   1   4  21        0.00        3.53      1.96 o 
   2   4  21        3.70        4.91      2.16 o 
   3   4  21        0.45       -0.82      1.86 o 
   4   4  21        6.78        3.55      1.79 o 
   5   4  21        5.73        3.86      1.58 o 
   6   4  21        5.42        3.57      1.77 o 
  -3   5  21        0.06        0.05      2.20 o 
  -2   5  21        1.42        0.34      2.10 o 
  -1   5  21        1.84        4.95      2.37 o 
   0   5  21        1.23        1.62      2.23 o 
   1   5  21        2.87        6.64      2.59 o 
 -10   0  22        2.93        1.22      2.93 o 
  -8   0  22        0.00       -0.24      1.95 o 
  -6   0  22       27.40       29.04      4.15 o 
  -4   0  22      242.99      246.45      7.02 o 
  -2   0  22      465.39      460.90      8.87 o 
   0   0  22      763.47      645.63     42.22 o 
   2   0  22      222.92      212.08      5.21 o 
   4   0  22       16.15       13.93      2.15 o 
   6   0  22       40.27       49.23      3.96 o 
   8   0  22        7.31        9.05      2.32 o 
 -10   1  22       16.29        8.40      2.56 o 
  -9   1  22        9.16       15.25      2.81 o 
  -8   1  22        8.52        7.32      2.24 o 
  -7   1  22       50.61       50.51      3.33 o 
  -6   1  22        0.15        1.18      1.08 o 
  -5   1  22       40.85       48.88      2.63 o 
  -4   1  22       11.52        9.23      1.35 o 
  -3   1  22       12.27       18.55      1.83 o 
  -2   1  22       32.41       29.17      1.45 o 
  -1   1  22       51.41       56.37      1.73 o 
   0   1  22       71.39       68.33      1.89 o 
   1   1  22       19.44       20.96      1.22 o 
   2   1  22       44.45       42.84      2.13 o 
   3   1  22       34.56       35.56      2.28 o 
   4   1  22       46.37       50.03      2.39 o 
   5   1  22       18.48       16.58      1.63 o 
   6   1  22       43.45       33.59      2.17 o 
   7   1  22        6.51        9.22      1.67 o 
   8   1  22       11.62       12.41      1.89 o 
   9   1  22        0.07       -1.72      1.32 o 
 -10   2  22        0.30       -0.89      1.98 o 
  -9   2  22        2.55        5.24      2.04 o 
  -8   2  22        4.17        1.03      1.38 o 
  -7   2  22        3.58        0.93      1.33 o 
  -6   2  22        0.00       -0.46      1.24 o 
  -5   2  22      169.67      189.10      5.01 o 
  -4   2  22        0.01       -1.12      1.18 o 
  -3   2  22      153.15      146.15      4.17 o 
  -2   2  22       46.56       52.27      5.39 o 
  -1   2  22        4.75        5.88      1.28 o 
   0   2  22        6.24        8.75      1.19 o 
   1   2  22      285.49      270.82      4.99 o 
   2   2  22        2.40        4.46      1.02 o 
   3   2  22       38.82       42.13      2.19 o 
   4   2  22        1.49        2.72      1.09 o 
   5   2  22       24.11       23.37      2.71 o 
   6   2  22       17.72       17.33      1.83 o 
   7   2  22       11.67       12.52      1.78 o 
   8   2  22        0.08        2.64      1.32 o 
  -8   3  22        0.02        0.82      1.51 o 
  -7   3  22        3.38       -0.14      1.48 o 
  -6   3  22        8.63        9.19      1.85 o 
  -5   3  22        9.84       15.52      2.42 o 
  -4   3  22       12.69        8.28      1.79 o 
  -3   3  22       28.25       23.93      2.33 o 
  -2   3  22      288.55      286.84      7.87 o 
  -1   3  22       23.46       17.48      2.50 o 
   0   3  22       31.91       44.74      4.40 o 
   1   3  22      168.17      174.91      6.05 o 
   2   3  22      165.83      165.54      4.04 o 
   3   3  22       12.30        8.26      1.59 o 
   4   3  22        9.51        9.26      1.54 o 
   5   3  22       30.82       31.25      2.29 o 
   6   3  22       76.06       83.90      3.47 o 
   7   3  22        3.47        5.33      1.62 o 
  -6   4  22        7.77        8.08      2.20 o 
  -5   4  22       35.79       27.16      2.95 o 
  -4   4  22       35.53       34.52      3.48 o 
  -3   4  22       33.47       37.49      3.58 o 
  -2   4  22        0.64       -0.16      1.64 o 
  -1   4  22        8.89        5.12      1.94 o 
   0   4  22       12.95       14.50      2.61 o 
   1   4  22        0.49       -0.82      1.74 o 
   2   4  22        1.04        3.47      2.09 o 
   3   4  22        0.82        0.33      1.86 o 
   4   4  22       22.32       22.96      2.50 o 
   5   4  22        3.42        3.49      1.58 o 
  -1   5  22        3.02        2.67      2.35 o 
   0   5  22        1.41       -0.67      2.37 o 
  -9   0  23      124.82      120.30      8.54 o 
  -7   0  23      122.91      117.37      7.56 o 
  -5   0  23      163.21      154.95      8.30 o 
  -3   0  23       14.82       17.89      1.68 o 
  -1   0  23        1.29        0.35      0.89 o 
   1   0  23       38.41       55.41      4.20 o 
   3   0  23        8.95        6.85      1.73 o 
   5   0  23       58.89       53.54      5.98 o 
   7   0  23        4.57        0.00      1.63 o 
   9   0  23        5.50        1.04      2.05 o 
 -10   1  23       23.35       28.19      3.75 o 
  -9   1  23       20.65       17.58      2.99 o 
  -8   1  23       69.23       65.44      4.51 o 
  -7   1  23       47.16       46.69      3.27 o 
  -6   1  23        3.54        2.59      1.20 o 
  -5   1  23        8.31       10.33      1.51 o 
  -4   1  23       93.53       95.10      3.20 o 
  -3   1  23      174.02      166.04      4.13 o 
  -2   1  23       78.59       80.01      2.08 o 
  -1   1  23       34.75       41.17      1.55 o 
   0   1  23        0.09        1.21      0.63 o 
   1   1  23      220.39      230.38      3.86 o 
   2   1  23        6.93        8.33      1.10 o 
   3   1  23       21.72       25.07      1.67 o 
   4   1  23       81.33       71.96      2.55 o 
   5   1  23      580.45      555.78      8.81 o 
   6   1  23       67.82       66.07      4.05 o 
   7   1  23        3.42        1.27      1.26 o 
   8   1  23        0.58        1.50      1.43 o 
   9   1  23        0.00        1.72      1.52 o 
  -9   2  23       20.17       25.45      2.94 o 
  -8   2  23       22.93       21.68      2.36 o 
  -7   2  23        3.43        1.12      1.41 o 
  -6   2  23        7.16        8.51      1.58 o 
  -5   2  23       68.16       63.96      3.20 o 
  -4   2  23      149.89      155.83      5.35 o 
  -3   2  23       20.61       21.26      1.97 o 
  -2   2  23       21.22       18.18      1.82 o 
  -1   2  23       14.73       13.48      1.58 o 
   0   2  23      255.98      291.56      5.17 o 
   1   2  23       20.26       21.71      1.90 o 
   2   2  23        2.74        1.81      0.99 o 
   3   2  23        2.93        0.81      1.03 o 
   4   2  23        5.32        5.29      1.23 o 
   5   2  23       26.24       26.95      2.01 o 
   6   2  23       19.72       20.63      1.90 o 
   7   2  23        0.96        0.90      1.26 o 
   8   2  23        2.01        0.35      1.41 o 
  -8   3  23        4.14        4.31      1.88 o 
  -7   3  23        0.64        0.39      1.50 o 
  -6   3  23        0.35       -0.61      1.32 o 
  -5   3  23       16.60       23.77      4.09 o 
  -4   3  23       89.36       87.14      4.47 o 
  -3   3  23       19.92       32.23      2.59 o 
  -2   3  23      123.10      140.91      5.33 o 
  -1   3  23       67.01       81.06      4.44 o 
   0   3  23       23.40       24.65      3.61 o 
   1   3  23        1.26        3.96      1.79 o 
   2   3  23       93.33       84.93      4.10 o 
   3   3  23        2.31        4.02      1.24 o 
   4   3  23       27.74       27.29      2.42 o 
   5   3  23        7.21        8.87      1.59 o 
   6   3  23        6.71        6.24      1.54 o 
   7   3  23        7.43       10.01      1.87 o 
  -6   4  23       72.58       77.70      4.55 o 
  -5   4  23      100.71       94.00      5.31 o 
  -4   4  23       55.35       38.02      3.70 o 
  -3   4  23        3.91        4.64      2.04 o 
  -2   4  23        0.34        1.21      1.73 o 
  -1   4  23       11.31       14.68      2.55 o 
   0   4  23       10.58        8.82      2.41 o 
   1   4  23       17.34       14.10      2.62 o 
   2   4  23        0.41        2.38      2.00 o 
   3   4  23       16.29       16.80      2.87 o 
   4   4  23        6.84        8.50      2.47 o 
   5   4  23        5.44        7.88      1.85 o 
 -10   0  24       21.08       23.18      5.12 o 
  -8   0  24       12.71       12.44      3.42 o 
  -6   0  24       35.52       31.23      4.39 o 
  -4   0  24       87.43      101.85      4.30 o 
  -2   0  24       49.45       41.82      2.45 o 
   0   0  24      715.37      648.45     49.49 o 
   2   0  24      600.64      541.98     10.42 o 
   4   0  24      448.87      460.16     13.66 o 
   6   0  24       93.63       72.54      4.31 o 
   8   0  24       48.79       47.51      4.22 o 
 -10   1  24       16.78       15.24      2.99 o 
  -9   1  24      132.30      117.90      6.11 o 
  -8   1  24        2.14        4.78      2.05 o 
  -7   1  24       15.38       15.79      2.67 o 
  -6   1  24        2.41        1.79      1.21 o 
  -5   1  24       40.00       44.76      2.57 o 
  -4   1  24        0.60        0.05      1.23 o 
  -3   1  24        6.17        6.35      1.62 o 
  -2   1  24       14.30       19.98      1.41 o 
  -1   1  24       24.98       24.84      1.36 o 
   0   1  24       52.51       46.66      1.69 o 
   1   1  24       11.85       12.97      1.09 o 
   2   1  24       27.02       22.45      1.56 o 
   3   1  24        1.19       -0.24      0.89 o 
   4   1  24       61.79       63.65      2.50 o 
   5   1  24       58.45       80.19      3.06 o 
   6   1  24        0.43       -0.25      1.23 o 
   7   1  24       23.89       18.43      2.07 o 
   8   1  24        0.25        1.48      1.48 o 
   9   1  24       16.00       16.43      2.24 o 
  -9   2  24        8.58       11.09      2.74 o 
  -8   2  24       17.18       17.37      2.48 o 
  -7   2  24       40.92       39.94      3.80 o 
  -6   2  24       11.39       15.34      1.98 o 
  -5   2  24        6.83        3.84      1.35 o 
  -4   2  24      390.01      396.03      9.83 o 
  -3   2  24      330.73      325.98      6.87 o 
  -2   2  24       17.46       20.23      1.93 o 
  -1   2  24       10.72        9.38      1.42 o 
   0   2  24        1.22        2.16      1.09 o 
   1   2  24       55.38       46.95      3.28 o 
   2   2  24      126.93      124.03      3.33 o 
   3   2  24       19.35       16.12      1.60 o 
   4   2  24        0.03       -0.96      1.01 o 
   5   2  24       22.69       30.74      3.37 o 
   6   2  24        7.39        7.81      1.51 o 
   7   2  24        4.42        1.77      1.33 o 
   8   2  24        4.26        5.65      1.77 o 
  -8   3  24        1.26        1.75      1.63 o 
  -7   3  24        0.88        0.78      1.45 o 
  -6   3  24        0.48       -0.99      1.48 o 
  -5   3  24        0.03        1.07      1.41 o 
  -4   3  24       78.25       87.53      3.75 o 
  -3   3  24        5.04        7.13      2.08 o 
  -2   3  24       10.92        7.35      2.08 o 
  -1   3  24       15.73       20.79      2.68 o 
   0   3  24       13.14       11.35      3.71 o 
   1   3  24       23.05       17.69      3.14 o 
   2   3  24       31.94       28.92      3.31 o 
   3   3  24       45.44       45.38      2.53 o 
   4   3  24       10.52       10.34      1.63 o 
   5   3  24        0.00        0.69      1.38 o 
   6   3  24        0.43        0.64      1.37 o 
   7   3  24        0.04        0.60      1.51 o 
  -6   4  24       10.08       14.36      2.39 o 
  -5   4  24      108.92      103.79      5.67 o 
  -4   4  24        3.33        7.84      2.46 o 
  -3   4  24        6.29        4.74      2.12 o 
  -2   4  24       14.77       12.19      3.34 o 
  -1   4  24       10.26        7.85      2.33 o 
   0   4  24        2.97        3.58      2.74 o 
   1   4  24        1.49        5.44      2.20 o 
   2   4  24        1.42        0.04      3.11 o 
   3   4  24        0.02        0.55      2.15 o 
   4   4  24        0.66       -1.50      1.96 o 
  -9   0  25       38.79       39.29      5.86 o 
  -7   0  25       21.03       17.32      3.90 o 
  -5   0  25        2.36        3.17      2.20 o 
  -3   0  25      209.23      171.08      4.74 o 
  -1   0  25       55.67       62.83      2.67 o 
   1   0  25        3.22        2.99      1.36 o 
   3   0  25      348.79      359.85     14.03 o 
   5   0  25      411.06      426.83     11.56 o 
   7   0  25        0.43        1.51      1.87 o 
   9   0  25        0.45        2.16      2.05 o 
 -10   1  25        2.28        1.38      2.15 o 
  -9   1  25       31.96       31.78      3.78 o 
  -8   1  25       13.48       16.12      2.81 o 
  -7   1  25       89.63       81.75      4.74 o 
  -6   1  25       26.99       34.33      2.85 o 
  -5   1  25      257.40      264.68      7.43 o 
  -4   1  25        8.75        8.35      1.80 o 
  -3   1  25       12.10       12.48      1.50 o 
  -2   1  25       13.23       13.95      1.30 o 
  -1   1  25        2.02        3.49      1.00 o 
   0   1  25       25.86       28.55      1.49 o 
   1   1  25      204.18      220.48      4.34 o 
   2   1  25       26.77       32.07      1.84 o 
   3   1  25       14.34       17.40      2.36 o 
   4   1  25        6.36        4.93      1.58 o 
   5   1  25      130.57      137.38      4.17 o 
   6   1  25        0.54       -1.73      1.15 o 
   7   1  25        2.96        2.50      1.44 o 
   8   1  25       12.84       19.06      2.31 o 
  -9   2  25       13.26       13.77      3.05 o 
  -8   2  25       10.72        7.72      2.13 o 
  -7   2  25        0.00        1.68      1.41 o 
  -6   2  25       12.63       10.01      1.73 o 
  -5   2  25        0.18        0.36      1.25 o 
  -4   2  25      395.14      380.90      7.82 o 
  -3   2  25       82.99       77.18      6.49 o 
  -2   2  25       17.27       17.04      1.93 o 
  -1   2  25      102.42      115.20      4.95 o 
   0   2  25      176.18      159.90      5.35 o 
   1   2  25        2.02        0.77      1.26 o 
   2   2  25      145.78      143.26      3.65 o 
   3   2  25        5.05        6.19      1.38 o 
   4   2  25       13.71       12.91      1.60 o 
   5   2  25       28.50       25.81      2.46 o 
   6   2  25        0.67       -0.59      1.19 o 
   7   2  25       22.27       18.75      2.01 o 
   8   2  25        0.02        0.40      1.57 o 
  -8   3  25        0.93        1.35      1.90 o 
  -7   3  25        8.55        9.16      2.01 o 
  -6   3  25        0.07       -0.74      1.39 o 
  -5   3  25        2.28        4.48      1.88 o 
  -4   3  25       29.22       38.03      4.33 o 
  -3   3  25       27.13       24.17      3.28 o 
  -2   3  25        2.74        5.62      1.92 o 
  -1   3  25        7.25        3.77      1.87 o 
   0   3  25        8.06       11.41      2.34 o 
   1   3  25        0.91       -1.47      1.57 o 
   2   3  25        0.01       -1.06      1.61 o 
   3   3  25       14.18       10.88      1.53 o 
   4   3  25       14.93       15.44      2.32 o 
   5   3  25       38.34       42.82      2.72 o 
   6   3  25        0.08       -1.73      1.36 o 
  -5   4  25        6.88        5.73      2.50 o 
  -4   4  25       14.46       14.04      2.82 o 
  -3   4  25        0.08       -0.30      1.89 o 
  -2   4  25        2.80        4.24      2.15 o 
  -1   4  25        4.56       -0.17      2.89 o 
   0   4  25        3.43        2.28      2.15 o 
   1   4  25        6.81        5.12      2.19 o 
   2   4  25        1.95        1.59      1.97 o 
   3   4  25        5.61       10.68      2.69 o 
   4   4  25       19.19       24.72      3.41 o 
 -10   0  26       94.54      108.10      8.78 o 
  -8   0  26       28.60       26.84      4.64 o 
  -6   0  26       52.29       47.58      5.37 o 
  -4   0  26       17.84       10.60      1.98 o 
  -2   0  26       27.07       31.33      2.35 o 
   0   0  26      240.19      240.76      7.25 o 
   2   0  26       34.60       34.97      2.47 o 
   4   0  26      287.30      253.04      8.11 o 
   6   0  26       18.77       17.83      2.76 o 
   8   0  26       16.72       19.83      3.26 o 
  -9   1  26        0.45        2.97      2.11 o 
  -8   1  26        0.75        1.19      3.54 o 
  -7   1  26       69.78       71.99      4.74 o 
  -6   1  26      248.16      225.38      6.43 o 
  -5   1  26        7.17        7.93      1.50 o 
  -4   1  26       78.13       86.47      3.21 o 
  -3   1  26       95.94       95.06      4.83 o 
  -2   1  26      163.59      166.34      4.31 o 
  -1   1  26       16.98       22.92      1.38 o 
   0   1  26      167.87      163.49      3.36 o 
   1   1  26        6.40        6.53      1.20 o 
   2   1  26       10.82       10.61      1.52 o 
   3   1  26      155.16      164.72      6.59 o 
   4   1  26      181.04      188.44      7.07 o 
   5   1  26       54.94       61.97      4.97 o 
   6   1  26       10.55        9.63      1.66 o 
   7   1  26        9.65        7.33      1.68 o 
   8   1  26        1.02       -0.07      1.47 o 
  -9   2  26        0.72        0.86      2.05 o 
  -8   2  26        0.00        0.08      1.67 o 
  -7   2  26       15.58       13.80      2.00 o 
  -6   2  26       31.27       27.80      3.17 o 
  -5   2  26        2.12        1.79      1.40 o 
  -4   2  26      396.47      372.42      7.76 o 
  -3   2  26        0.39        0.32      1.07 o 
  -2   2  26       62.24       68.37      3.84 o 
  -1   2  26      164.97      161.48     10.17 o 
   0   2  26      265.47      266.12      7.26 o 
   1   2  26        8.37        6.96      1.24 o 
   2   2  26        1.85        3.46      1.27 o 
   3   2  26        0.19        2.00      1.15 o 
   4   2  26        6.00        6.81      1.49 o 
   5   2  26       61.41       58.38      2.95 o 
   6   2  26        0.06       -0.65      1.23 o 
   7   2  26        4.98        4.43      1.61 o 
  -7   3  26        0.50       -0.78      1.57 o 
  -6   3  26        3.26        1.93      1.65 o 
  -5   3  26        3.41        5.06      1.71 o 
  -4   3  26        2.56        4.77      2.46 o 
  -3   3  26        2.33        0.78      1.71 o 
  -2   3  26        2.44        5.04      1.93 o 
  -1   3  26        7.98        7.00      2.72 o 
   0   3  26       12.74        7.24      2.03 o 
   1   3  26       14.45       21.63      3.53 o 
   2   3  26       46.82       41.68      3.61 o 
   3   3  26        0.19       -1.30      1.08 o 
   4   3  26        8.24        7.43      1.57 o 
   5   3  26        0.66        2.26      1.53 o 
   6   3  26        4.38        3.16      1.98 o 
  -5   4  26        4.73        0.68      2.28 o 
  -4   4  26       24.14       20.91      3.21 o 
  -3   4  26        8.76        8.88      2.68 o 
  -2   4  26        6.68        5.31      2.26 o 
  -1   4  26        0.00        0.26      1.91 o 
   0   4  26        7.87        5.64      2.42 o 
   1   4  26        0.64        0.71      2.04 o 
   2   4  26        0.62        1.48      2.26 o 
   3   4  26        1.74        2.02      2.33 o 
  -9   0  27        2.15        6.83      3.42 o 
  -7   0  27        0.17       -0.49      2.20 o 
  -5   0  27      266.15      284.03     12.44 o 
  -3   0  27        3.65        7.09      1.95 o 
  -1   0  27       43.13       53.52      3.89 o 
   1   0  27       32.57       40.10      2.57 o 
   3   0  27      955.13      982.63     21.65 o 
   5   0  27        5.82        5.93      2.22 o 
   7   0  27        0.08        0.73      1.87 o 
  -9   1  27        2.29        0.41      2.05 o 
  -8   1  27        0.32       -0.08      1.81 o 
  -7   1  27        6.49        6.23      2.22 o 
  -6   1  27       28.97       29.57      2.71 o 
  -5   1  27      110.87      109.29      6.10 o 
  -4   1  27       10.93       12.40      1.67 o 
  -3   1  27        8.73        8.82      2.61 o 
  -2   1  27      147.75      140.12      3.98 o 
  -1   1  27       12.74       19.59      1.55 o 
   0   1  27        1.33        4.91      0.89 o 
   1   1  27        3.22        4.63      1.09 o 
   2   1  27      165.80      157.02      4.16 o 
   3   1  27        0.05        2.61      0.98 o 
   4   1  27       20.08       18.22      1.91 o 
   5   1  27       17.09       16.01      2.00 o 
   6   1  27        2.67        6.10      1.55 o 
   7   1  27        0.22       -1.87      1.25 o 
   8   1  27       18.76       19.17      3.20 o 
  -8   2  27        3.50        2.97      2.15 o 
  -7   2  27        0.64        2.64      1.74 o 
  -6   2  27       14.49       16.43      2.07 o 
  -5   2  27        2.86        2.26      1.42 o 
  -4   2  27       27.77       39.03      2.71 o 
  -3   2  27        3.74        2.60      1.13 o 
  -2   2  27       65.09       62.90      3.07 o 
  -1   2  27        9.64        8.08      1.93 o 
   0   2  27       98.39       97.77      4.39 o 
   1   2  27       23.57       29.31      2.29 o 
   2   2  27       52.96       60.71      2.65 o 
   3   2  27       26.05       16.10      1.72 o 
   4   2  27        4.67        3.36      1.26 o 
   5   2  27        8.23        8.43      1.59 o 
   6   2  27       11.32        8.87      1.61 o 
   7   2  27       37.35       34.84      3.05 o 
  -7   3  27        0.08       -0.12      1.66 o 
  -6   3  27        1.08        0.59      1.51 o 
  -5   3  27        0.83       -1.83      1.39 o 
  -4   3  27        1.32        0.28      1.68 o 
  -3   3  27        2.58        1.24      1.75 o 
  -2   3  27       11.78        9.07      2.23 o 
  -1   3  27       14.29       17.38      2.59 o 
   0   3  27        1.81        1.31      1.76 o 
   1   3  27       46.50       44.11      3.68 o 
   2   3  27        0.92        3.40      2.35 o 
   3   3  27       39.57       31.83      3.44 o 
   4   3  27        0.00       -1.55      1.19 o 
   5   3  27        3.66        1.76      1.43 o 
  -4   4  27        2.91       -0.47      2.70 o 
  -3   4  27        0.04       -1.46      2.01 o 
  -2   4  27        0.74        0.61      1.86 o 
  -1   4  27        2.19        2.47      2.05 o 
   0   4  27        7.76        7.25      2.47 o 
   1   4  27        0.24        3.17      2.93 o 
   2   4  27        5.02        3.07      2.25 o 
   3   4  27        0.14        3.69      2.40 o 
  -8   0  28        0.55       -0.73      2.20 o 
  -6   0  28        0.54        1.95      2.44 o 
  -4   0  28       22.32       25.13      3.90 o 
  -2   0  28        6.86        6.13      1.91 o 
   0   0  28       20.51       13.07      2.90 o 
   2   0  28       24.02       16.04      1.92 o 
   4   0  28      125.34      120.94      5.69 o 
   6   0  28        0.08       -1.05      2.20 o 
   8   0  28        2.26        2.07      2.24 o 
  -9   1  28        4.32        8.04      2.57 o 
  -8   1  28       22.24       19.50      3.02 o 
  -7   1  28        2.07       -0.62      2.56 o 
  -6   1  28      141.70      131.41      5.86 o 
  -5   1  28       38.18       37.56      2.94 o 
  -4   1  28        3.07        4.35      1.32 o 
  -3   1  28       39.32       41.58      2.58 o 
  -2   1  28       79.10       80.83      4.05 o 
  -1   1  28       19.23       22.21      1.66 o 
   0   1  28      189.01      177.18      3.97 o 
   1   1  28      110.39      112.60      3.48 o 
   2   1  28        0.21        0.32      1.00 o 
   3   1  28       89.09       94.87      3.41 o 
   4   1  28       20.07       17.46      1.70 o 
   5   1  28       46.87       39.44      2.73 o 
   6   1  28       23.75       29.35      2.55 o 
   7   1  28        2.48        3.76      1.55 o 
  -8   2  28       13.08        8.56      2.93 o 
  -7   2  28        9.37        6.70      2.03 o 
  -6   2  28        9.58        9.28      1.86 o 
  -5   2  28        3.76        7.37      1.76 o 
  -4   2  28       16.05       15.09      2.89 o 
  -3   2  28      135.43      129.82      5.08 o 
  -2   2  28       17.97       19.25      3.11 o 
  -1   2  28        0.04        0.56      1.54 o 
   0   2  28       24.11       25.85      2.79 o 
   1   2  28      269.32      239.62      6.99 o 
   2   2  28        0.17       -0.12      1.10 o 
   3   2  28        4.26        2.00      1.20 o 
   4   2  28       17.50       20.05      1.93 o 
   5   2  28        0.37        0.89      1.26 o 
   6   2  28        8.14       10.53      1.68 o 
   7   2  28        0.29        2.68      1.67 o 
  -7   3  28        0.01        1.22      1.75 o 
  -6   3  28        3.56        0.63      1.65 o 
  -5   3  28        1.00       -0.99      1.42 o 
  -4   3  28       10.04       12.11      3.24 o 
  -3   3  28        6.81        3.45      2.13 o 
  -2   3  28       11.84       12.29      3.37 o 
  -1   3  28        6.30       10.57      2.97 o 
   0   3  28        0.04       -1.35      1.74 o 
   1   3  28        5.74        2.55      2.04 o 
   2   3  28        3.84        3.12      1.92 o 
   3   3  28       46.25       47.73      4.04 o 
   4   3  28        2.53        2.29      1.40 o 
   5   3  28        0.02       -0.78      1.36 o 
  -3   4  28        0.43        1.82      2.25 o 
  -2   4  28       12.07       14.50      2.80 o 
  -1   4  28       35.86       38.97      3.87 o 
   0   4  28        1.86        1.56      2.12 o 
   1   4  28       24.42       24.09      4.04 o 
   2   4  28        0.00       -0.58      3.18 o 
  -9   0  29       70.56       51.49      6.83 o 
  -7   0  29       42.98       39.53      5.61 o 
  -5   0  29        0.04       -1.71      1.95 o 
  -3   0  29       20.56       23.56      3.05 o 
  -1   0  29       69.40      103.66      4.84 o 
   1   0  29        0.04        0.02      1.15 o 
   3   0  29      320.50      324.16     11.35 o 
   5   0  29      206.08      203.27      9.52 o 
   7   0  29       19.31       21.03      3.28 o 
  -9   1  29        0.00       -1.26      1.98 o 
  -8   1  29        0.23        1.89      1.98 o 
  -7   1  29        4.71        4.39      2.07 o 
  -6   1  29      122.98      130.46      5.86 o 
  -5   1  29       58.71       53.76      3.50 o 
  -4   1  29       35.42       35.57      2.44 o 
  -3   1  29        1.21        0.45      1.11 o 
  -2   1  29       66.83       67.05      2.94 o 
  -1   1  29      119.17      118.45      3.66 o 
   0   1  29       58.82       67.49      2.54 o 
   1   1  29       39.46       44.31      2.32 o 
   2   1  29       15.56       13.10      1.94 o 
   3   1  29        0.00        0.00      0.85 o 
   4   1  29        2.35        3.92      1.46 o 
   5   1  29       22.45       22.79      2.25 o 
   6   1  29        0.21       -0.38      1.30 o 
   7   1  29        2.66        1.97      1.53 o 
  -8   2  29        0.39       -1.00      2.44 o 
  -7   2  29        2.08        0.00      1.62 o 
  -6   2  29       11.47       12.39      2.27 o 
  -5   2  29       56.33       54.48      3.29 o 
  -4   2  29       27.93       24.73      2.33 o 
  -3   2  29       14.93       15.08      2.29 o 
  -2   2  29       83.47       86.99      4.37 o 
  -1   2  29        0.05        1.68      2.01 o 
   0   2  29       59.17       56.28      3.80 o 
   1   2  29       12.62       14.57      2.23 o 
   2   2  29        7.71        7.16      1.45 o 
   3   2  29        0.09       -0.70      1.22 o 
   4   2  29       18.34       15.77      2.55 o 
   5   2  29        0.04        0.20      1.31 o 
   6   2  29        0.14        1.63      1.58 o 
  -6   3  29        2.85        4.01      2.64 o 
  -5   3  29        3.27        2.34      1.62 o 
  -4   3  29       14.04       12.64      3.78 o 
  -3   3  29        0.11       -0.62      1.68 o 
  -2   3  29        0.36       -2.39      1.60 o 
  -1   3  29       14.57       15.55      5.48 o 
   0   3  29       17.20       18.94      2.83 o 
   1   3  29        0.01       -0.43      1.79 o 
   2   3  29        8.15        7.39      2.81 o 
   3   3  29        0.07        2.85      2.51 o 
   4   3  29        2.35        3.18      2.16 o 
   5   3  29        0.47        0.07      1.48 o 
  -2   4  29        0.97        2.26      2.23 o 
  -1   4  29        8.39       17.06      2.98 o 
   0   4  29       20.19       20.26      3.13 o 
   1   4  29        0.18        0.07      2.08 o 
  -8   0  30       90.90      104.19      8.05 o 
  -6   0  30       36.99       33.43      5.12 o 
  -4   0  30        3.23        2.93      2.20 o 
  -2   0  30       78.02       67.19      3.14 o 
   0   0  30       50.25       42.41      3.71 o 
   2   0  30        7.39        5.45      2.05 o 
   4   0  30      283.97      265.85      8.88 o 
   6   0  30       17.35       10.26      4.88 o 
  -8   1  30        1.05        0.42      2.07 o 
  -7   1  30        9.18       10.25      5.37 o 
  -6   1  30        9.71       10.26      2.42 o 
  -5   1  30       36.62       39.35      3.78 o 
  -4   1  30       97.06      103.67      3.71 o 
  -3   1  30        2.37        2.06      1.24 o 
  -2   1  30       18.85       23.59      2.02 o 
  -1   1  30        4.26        5.34      1.38 o 
   0   1  30        2.63        4.49      1.32 o 
   1   1  30        6.31       14.92      2.27 o 
   2   1  30       12.74        8.29      1.40 o 
   3   1  30        6.43        4.69      1.26 o 
   4   1  30       22.21       20.54      2.16 o 
   5   1  30        0.63        0.49      1.39 o 
   6   1  30       13.36       12.11      1.91 o 
   7   1  30        1.18       -0.56      1.51 o 
  -7   2  30        0.98       -1.76      1.77 o 
  -6   2  30        4.84        1.29      1.65 o 
  -5   2  30       31.24       30.01      2.60 o 
  -4   2  30       15.91       12.25      1.91 o 
  -3   2  30       47.96       48.88      3.72 o 
  -2   2  30        2.65        2.87      1.71 o 
  -1   2  30       18.53       18.01      2.55 o 
   0   2  30        2.67        0.13      1.54 o 
   1   2  30       39.12       24.72      2.86 o 
   2   2  30       38.91       37.48      2.72 o 
   3   2  30       13.95       19.43      1.87 o 
   4   2  30        8.40       10.13      1.64 o 
   5   2  30        2.86        3.45      1.44 o 
   6   2  30       22.38       17.62      2.47 o 
  -6   3  30        0.04       -0.77      1.60 o 
  -5   3  30        5.64        5.30      2.60 o 
  -4   3  30        0.02       -0.59      1.70 o 
  -3   3  30        2.00        0.21      2.52 o 
  -2   3  30        7.95        6.16      2.19 o 
  -1   3  30        0.21        1.86      2.04 o 
   0   3  30       11.08       12.63      2.57 o 
   1   3  30        3.96        1.89      1.96 o 
   2   3  30        0.54        0.29      2.02 o 
   3   3  30       14.03       14.34      2.75 o 
   4   3  30        0.02       -0.51      2.87 o 
  -7   0  31        1.18       -0.49      2.68 o 
  -5   0  31       12.26       14.40      3.66 o 
  -3   0  31       14.15        8.78      2.93 o 
  -1   0  31       42.08       45.40      3.04 o 
   1   0  31       27.25       37.26      2.79 o 
   3   0  31       70.21       65.09      4.66 o 
   5   0  31        8.87        9.19      2.57 o 
  -8   1  31        4.74        3.80      3.17 o 
  -7   1  31       13.16       12.30      2.64 o 
  -6   1  31        7.06        8.54      2.32 o 
  -5   1  31      193.50      197.78      7.42 o 
  -4   1  31      169.05      169.88      5.48 o 
  -3   1  31        2.05        1.43      1.26 o 
  -2   1  31        2.19        1.44      1.14 o 
  -1   1  31        6.69       12.01      2.04 o 
   0   1  31       23.77       24.11      2.15 o 
   1   1  31      212.67      224.64      4.86 o 
   2   1  31       23.36       24.59      1.99 o 
   3   1  31       42.39       56.82      3.21 o 
   4   1  31       42.16       47.01      3.03 o 
   5   1  31       29.70       31.59      2.61 o 
   6   1  31        0.00        1.74      1.58 o 
  -7   2  31        2.57        1.80      2.15 o 
  -6   2  31        0.06        0.80      1.62 o 
  -5   2  31        0.42       -0.30      1.37 o 
  -4   2  31        1.93        0.95      1.45 o 
  -3   2  31        3.24        1.36      1.86 o 
  -2   2  31        3.33        0.37      1.68 o 
  -1   2  31        0.31       -0.17      1.50 o 
   0   2  31        0.01       -0.22      1.57 o 
   1   2  31       21.99       19.85      4.29 o 
   2   2  31        7.09        5.56      2.02 o 
   3   2  31        7.06        8.85      1.59 o 
   4   2  31        0.56       -1.18      1.36 o 
   5   2  31        1.53        1.53      1.49 o 
  -5   3  31        1.21        1.15      1.92 o 
  -4   3  31        0.30       -0.37      2.21 o 
  -3   3  31        1.07        2.94      3.28 o 
  -2   3  31        1.84        0.51      2.25 o 
  -1   3  31        5.22        6.94      2.26 o 
   0   3  31        2.24        2.56      1.93 o 
   1   3  31        4.32        3.34      2.05 o 
   2   3  31        1.87       -1.28      1.91 o 
   3   3  31        0.04        3.40      2.67 o 
  -8   0  32       60.58       56.37      7.08 o 
  -6   0  32      141.98      150.07      9.27 o 
  -4   0  32       17.88       18.79      3.90 o 
  -2   0  32       60.69       69.15      4.38 o 
   0   0  32       92.27       95.01      5.00 o 
   2   0  32       21.19       16.30      3.17 o 
   4   0  32       51.28       63.05      4.99 o 
   6   0  32        2.59        1.04      2.32 o 
  -7   1  32       11.46       11.42      2.57 o 
  -6   1  32        0.21        1.89      2.07 o 
  -5   1  32      136.54      136.14      6.12 o 
  -4   1  32       44.94       46.24      3.36 o 
  -3   1  32        0.68        1.55      1.30 o 
  -2   1  32        3.15        6.76      1.73 o 
  -1   1  32      307.69      305.69      8.98 o 
   0   1  32       48.80       50.54      3.58 o 
   1   1  32        5.07        9.74      1.43 o 
   2   1  32       95.90       94.57      3.16 o 
   3   1  32      107.65      110.42      3.95 o 
   4   1  32       13.33        9.14      1.73 o 
   5   1  32        0.19        0.19      1.41 o 
   6   1  32        0.05        0.34      2.18 o 
  -6   2  32       12.33        9.42      2.21 o 
  -5   2  32        5.58        5.51      1.72 o 
  -4   2  32       13.10        7.35      1.80 o 
  -3   2  32        9.26        9.57      3.06 o 
  -2   2  32       13.40       13.34      2.44 o 
  -1   2  32        1.02       -0.60      1.56 o 
   0   2  32        5.77        2.93      1.90 o 
   1   2  32       12.56       10.80      2.86 o 
   2   2  32        0.05        1.79      1.83 o 
   3   2  32        9.39        7.68      1.59 o 
   4   2  32        4.35        5.06      1.58 o 
   5   2  32        1.74        1.75      1.58 o 
  -4   3  32        0.23       -0.23      2.36 o 
  -3   3  32        1.61       -0.22      1.88 o 
  -2   3  32        0.55       -0.46      1.79 o 
  -1   3  32       20.61       16.14      4.44 o 
   0   3  32        1.91       -2.25      1.83 o 
   1   3  32        0.37        2.88      2.15 o 
   2   3  32        6.39        3.70      2.25 o 
   3   3  32        3.26        4.83      2.49 o 
  -7   0  33      133.62      130.79      9.03 o 
  -5   0  33       15.44       14.15      3.90 o 
  -3   0  33       13.00        9.52      3.17 o 
  -1   0  33        9.75       16.83      2.81 o 
   1   0  33       70.10       76.24      7.44 o 
   3   0  33       22.04       25.33      3.90 o 
   5   0  33        0.52       -2.59      1.73 o 
  -7   1  33        7.35        5.86      2.29 o 
  -6   1  33       33.25       29.01      3.61 o 
  -5   1  33       53.51       54.78      4.49 o 
  -4   1  33        4.93        3.24      1.71 o 
  -3   1  33        2.50        4.30      1.65 o 
  -2   1  33       91.68       95.94      4.35 o 
  -1   1  33       58.51       69.27      3.91 o 
   0   1  33       11.70       14.98      3.93 o 
   1   1  33        0.02        1.17      1.38 o 
   2   1  33       65.66       78.03      3.07 o 
   3   1  33       19.34       20.67      2.28 o 
   4   1  33        1.34        1.59      1.51 o 
   5   1  33        7.81        5.89      1.83 o 
  -6   2  33        3.92        3.50      2.32 o 
  -5   2  33        0.03       -1.80      1.56 o 
  -4   2  33        6.43        9.06      2.33 o 
  -3   2  33       40.62       39.82      3.58 o 
  -2   2  33        5.17        5.53      2.04 o 
  -1   2  33        2.92        4.04      1.90 o 
   0   2  33        0.64        1.72      2.07 o 
   1   2  33       59.40       57.85      4.09 o 
   2   2  33       50.84       48.49      4.12 o 
   3   2  33        5.01        4.46      2.15 o 
   4   2  33        4.03        4.52      1.96 o 
  -3   3  33        0.02       -0.31      1.96 o 
  -2   3  33        0.00       -0.06      2.03 o 
  -1   3  33        0.03       -0.13      1.93 o 
   0   3  33        0.18       -2.65      1.77 o 
   1   3  33        0.10        0.99      1.94 o 
   2   3  33        1.48       -0.59      2.02 o 
  -6   0  34      132.04      132.50      9.27 o 
  -4   0  34        5.93        2.68      2.44 o 
  -2   0  34        3.02       -0.49      2.20 o 
   0   0  34       66.86       66.23      5.86 o 
   2   0  34       19.38       25.58      6.95 o 
   4   0  34       50.76       52.53      4.65 o 
  -6   1  34        0.55        3.17      1.98 o 
  -5   1  34        2.03        3.58      2.05 o 
  -4   1  34        7.15        5.65      2.15 o 
  -3   1  34        2.21        1.55      1.57 o 
  -2   1  34       21.62       22.40      2.62 o 
  -1   1  34       11.02       11.34      2.27 o 
   0   1  34       22.97       31.31      3.12 o 
   1   1  34        1.36        2.27      1.42 o 
   2   1  34      101.14      100.38      3.92 o 
   3   1  34        2.95        3.63      1.63 o 
   4   1  34        2.49        1.56      1.66 o 
   5   1  34        0.10       -1.29      1.53 o 
  -5   2  34        3.85        5.54      2.16 o 
  -4   2  34       15.23       23.77      5.55 o 
  -3   2  34       22.80       19.93      2.78 o 
  -2   2  34        3.29        4.18      1.86 o 
  -1   2  34        4.58        6.02      2.26 o 
   0   2  34       11.54       11.40      2.36 o 
   1   2  34        8.08        8.82      3.15 o 
   2   2  34        2.55        0.34      1.82 o 
   3   2  34       25.86       26.20      3.17 o 
  -2   3  34       10.28        7.70      2.47 o 
  -1   3  34        5.82        5.82      2.33 o 
   0   3  34        0.03       -1.60      1.96 o 
  -5   0  35       12.65       14.15      4.15 o 
  -3   0  35       66.62       70.76      7.08 o 
  -1   0  35      172.86      166.59      8.54 o 
   1   0  35       12.72        9.24      2.57 o 
   3   0  35        3.02       -1.46      2.07 o 
  -6   1  35        0.59        3.29      2.15 o 
  -5   1  35        0.15       -2.07      1.55 o 
  -4   1  35        9.68        7.88      2.22 o 
  -3   1  35        1.05        2.05      1.56 o 
  -2   1  35        4.65        3.75      1.86 o 
  -1   1  35        0.00       -0.72      1.57 o 
   0   1  35       30.96       28.99      3.00 o 
   1   1  35        3.59        5.03      1.90 o 
   2   1  35       18.62       22.10      2.35 o 
   3   1  35        3.69        1.79      1.57 o 
   4   1  35       16.67       17.79      2.28 o 
  -4   2  35        1.76        2.61      2.93 o 
  -3   2  35       14.99       15.71      3.20 o 
  -2   2  35        0.97        0.96      1.90 o 
  -1   2  35        6.95        4.52      2.07 o 
   0   2  35       19.04       17.24      3.24 o 
   1   2  35       21.54       27.27      3.19 o 
   2   2  35       39.05       35.36      3.64 o 
   3   2  35        4.12        3.02      2.10 o 
  -6   0  36        2.31        4.15      3.17 o 
  -4   0  36       14.39       21.23      4.39 o 
  -2   0  36       70.02       74.18      6.34 o 
   0   0  36       14.42        5.86      3.66 o 
   2   0  36        6.94       12.89      2.76 o 
   4   0  36       20.08       14.35      3.09 o 
  -5   1  36        0.19        0.27      1.87 o 
  -4   1  36        6.63        3.66      2.07 o 
  -3   1  36       36.00       35.80      4.39 o 
  -2   1  36        1.52        1.41      2.44 o 
  -1   1  36        1.47        2.37      1.74 o 
   0   1  36       34.02       24.34      4.16 o 
   1   1  36        3.70        1.31      1.83 o 
   2   1  36       28.64       36.11      3.54 o 
   3   1  36       20.23       19.89      3.63 o 
  -4   2  36        3.49        2.50      2.93 o 
  -3   2  36        3.93        3.82      2.01 o 
  -2   2  36        0.41        1.95      1.94 o 
  -1   2  36        0.22        0.34      1.83 o 
   0   2  36       13.99       16.47      3.02 o 
   1   2  36       20.00       16.43      2.75 o 
   2   2  36        0.34       -0.31      1.86 o 
  -5   0  37      120.26      129.81      9.27 o 
  -3   0  37       58.48       56.85      6.59 o 
   1   0  37        0.53        1.20      2.22 o 
   3   0  37        0.49        2.86      2.40 o 
  -4   1  37        3.86        0.37      1.90 o 
  -3   1  37        2.27       -1.95      2.68 o 
  -2   1  37        0.22        0.78      2.05 o 
  -1   1  37       15.74       17.61      2.54 o 
   0   1  37        0.04        2.80      2.85 o 
   1   1  37        0.12       -0.05      2.40 o 
   2   1  37        0.38        2.37      2.67 o 
  -2   2  37        8.89       13.21      2.67 o 
  -1   2  37        0.01        0.00      1.83 o 
   0   2  37       33.14       30.75      3.80 o 
  -4   0  38        4.24        5.12      3.42 o 
  -2   0  38      161.18      197.16     10.49 o 
   2   0  38        2.94        7.97      3.42 o 
  -3   1  38        0.27       -0.24      2.93 o 
  -2   1  38        6.75        7.36      2.52 o 
  -1   1  38        7.47       10.54      2.75 o 
   0   1  38       17.72       15.13      2.57 o 
   1   1  38        0.02       -0.10      2.40 o 
                                                 
